# Supplementary material for: Impact of ATP-citrate lyase catalytic activity and serine 455 phosphorylation on histone acetylation and inflammatory responses in human monocytic THP-1 cells
Source: Front Immunol. 2022 Nov 10;13:906127. doi: 10.3389/fimmu.2022.906127 (PMC9686385; doi:10.3389/fimmu.2022.906127)
Supplement: Supplementary file 5 [file Table_1.xlsx]

## Sheet: Tabelle1
Genes differentially expressed between S455A and wild type ACLY-expressing THP-1 cells (log2FoldChnage>0, genes up-regulated in S455A cells)
ID	NAME	baseMean	log2FoldChange	lfcSE	stat	pvalue	padj	-log(padj)'
ENSG00000172264	MACROD2	22,9271427	-1,49952152	0,22906431	-6,546290509	5,90E-11	1,37E-06	5.86328
ENSG00000173193	PARP14	1907,196133	0,566028125	0,1174212	4,820493437	1,43E-06	0,01660875	1.77966
ENSG00000079387	SENP1	182,0967967	0,764763642	0,164877671	4,638369984	3,51E-06	0,020364217	1.69113
ENSG00000276644	DACH1	58,68239828	-0,967641159	0,207660564	-4,659725185	3,17E-06	0,020364217	1.69113
ENSG00000245532	NEAT1	320,2767534	0,743998426	0,164627213	4,51929186	6,20E-06	0,028784757	1.54084
ENSG00000202222	RF00019	75,70914664	0,962941723	0,221092291	4,355383528	1,33E-05	0,051353676	1.28943
ENSG00000156508	EEF1A1	700,4458911	0,791762325	0,192896981	4,104586397	4,05E-05	0,134218312	0.872188
ENSG00000157106	SMG1	410,0781761	0,555013772	0,143863866	3,857909486	0,000114361	0,24115612	0.617702
ENSG00000157601	MX1	1689,101804	0,738451791	0,190961867	3,867011794	0,000110177	0,24115612	0.617702
ENSG00000188313	PLSCR1	180,3878401	0,60971396	0,156045644	3,907279594	9,33E-05	0,24115612	0.617702
ENSG00000198198	SZT2	297,407288	0,553204726	0,14311183	3,865541548	0,000110843	0,24115612	0.617702
ENSG00000132326	PER2	220,8177188	0,665389594	0,174246427	3,818669951	0,000134173	0,243776927	0.613007
ENSG00000162601	MYSM1	129,6178756	0,687155433	0,182130519	3,772873634	0,000161378	0,243776927	0.613007
ENSG00000171634	BPTF	2834,371587	0,425572717	0,113105797	3,762607473	0,000168151	0,243776927	0.613007
ENSG00000182685	BRICD5	32,40323169	0,86733165	0,228998147	3,787505106	0,000152168	0,243776927	0.613007
ENSG00000279978		54,28778811	0,792006898	0,208548941	3,797702807	0,000146043	0,243776927	0.613007
ENSG00000185567	AHNAK2	45,04420868	0,826935662	0,222329295	3,719418361	0,000199682	0,260401565	0.584356
ENSG00000279907	AC018695.7	7,539834087	0,716081712	0,192680834	3,716413801	0,000202071	0,260401565	0.584356
ENSG00000122566	HNRNPA2B1	9432,471013	-0,563079524	0,155235957	-3,627249359	0,000286457	0,298595051	0.524917
ENSG00000187735	TCEA1	963,7865874	0,625817179	0,173467939	3,607682099	0,000308945	0,298595051	0.524917
ENSG00000188295	ZNF669	122,8319233	0,668601229	0,184741402	3,619119601	0,000295607	0,298595051	0.524917
ENSG00000198089	SFI1	29,79531396	0,823997266	0,227954079	3,61475113	0,000300636	0,298595051	0.524917
ENSG00000204634	TBC1D8	154,9891121	0,69125976	0,189423228	3,649287192	0,000262969	0,298595051	0.524917
ENSG00000224714	AC024600.1	6,456446856	0,666707253	0,183265115	3,6379387	0,000274829	0,298595051	0.524917
ENSG00000011478	QPCTL	8,113652983	-0,716974332	0,202797403	-3,535421663	0,000407125	0,337935083	0.471167
ENSG00000173821	RNF213	558,4240903	0,551194975	0,155008397	3,555903976	0,000376682	0,337935083	0.471167
ENSG00000176454	LPCAT4	9,697999611	0,72790874	0,205147269	3,548225343	0,000387836	0,337935083	0.471167
ENSG00000247596	TWF2	740,9146785	-0,565469854	0,159967519	-3,534904202	0,000407923	0,337935083	0.471167
ENSG00000164111	ANXA5	762,7039512	-0,489918355	0,140513504	-3,486628268	0,000489151	0,366010994	0.436506
ENSG00000244038	DDOST	1108,357275	-0,558260669	0,159929097	-3,490676051	0,0004818	0,366010994	0.436506
ENSG00000253729	PRKDC	1442,727264	0,528735949	0,150944719	3,502844972	0,000460317	0,366010994	0.436506
ENSG00000163932	PRKCD	775,7952515	-0,583798941	0,168427099	-3,466181771	0,000527906	0,371070103	0.430544
ENSG00000165029	ABCA1	72,93228454	0,765481097	0,22083597	3,466288116	0,000527697	0,371070103	0.430544
ENSG00000038427	VCAN	903,2749157	0,566068568	0,163796618	3,455923409	0,000548411	0,374145426	0.42696
ENSG00000089220	PEBP1	8650,246912	-0,416300871	0,123389781	-3,373868296	0,000741198	0,424722668	0.371895
ENSG00000112159	MDN1	1292,337921	0,479539317	0,141987205	3,37734175	0,000731901	0,424722668	0.371895
ENSG00000130985	UBA1	1589,641915	-0,404498212	0,118686895	-3,408111828	0,000654141	0,424722668	0.371895
ENSG00000134871	COL4A2	136,699973	-0,672885618	0,198532278	-3,389300849	0,000700711	0,424722668	0.371895
ENSG00000183530	PRR14L	546,523939	0,530435862	0,156460448	3,390223328	0,000698357	0,424722668	0.371895
ENSG00000198879	SFMBT2	235,4268254	0,630851452	0,187176618	3,370353944	0,000750717	0,424722668	0.371895
ENSG00000231453	LINC01305	160,4873879	0,704380238	0,20828952	3,38173633	0,000720292	0,424722668	0.371895
ENSG00000137078	SIT1	7,280296936	-0,69215045	0,206035447	-3,359375589	0,000781188	0,427401657	0.369164
ENSG00000280239	AC011498.7	109,0940472	0,634993599	0,189241347	3,35546966	0,000792303	0,427401657	0.369164
ENSG00000149531	FRG1BP	101,1576617	0,591118559	0,176691841	3,345477394	0,000821411	0,433032705	0.363479
ENSG00000110395	CBL	1450,924115	0,439976064	0,132486612	3,320909613	0,000897246	0,452445997	0.344433
ENSG00000147804	SLC39A4	707,2335905	-0,537348381	0,161695614	-3,323209384	0,000889881	0,452445997	0.344433
ENSG00000188483	IER5L	144,9617639	-0,639175536	0,19311852	-3,309757837	0,000933767	0,460843913	0.336446
ENSG00000279821	AC145098.2	74,6181024	0,728851596	0,221885521	3,284809177	0,001020515	0,493163694	0.307009
ENSG00000065526	SPEN	1212,091001	0,480548646	0,14689174	3,271447708	0,001069984	0,500337373	0.300737
ENSG00000116898	MRPS15	1113,512021	-0,424051493	0,129857032	-3,265525829	0,00109261	0,500337373	0.300737
ENSG00000278982	AL139125.2	45,22183823	0,720938687	0,220902994	3,263598536	0,001100069	0,500337373	0.300737
ENSG00000011114	BTBD7	2858,638844	0,505164967	0,157808127	3,201134048	0,001368878	0,541016733	0.266789
ENSG00000060688	SNRNP40	164,8840892	-0,559554202	0,173240984	-3,229918171	0,001238257	0,541016733	0.266789
ENSG00000065978	YBX1	45018,75899	0,532302378	0,167578792	3,176430445	0,001490995	0,541016733	0.266789
ENSG00000115267	IFIH1	367,4085959	0,586068162	0,182697168	3,20786671	0,001337235	0,541016733	0.266789
ENSG00000137959	IFI44L	584,3170144	0,499730061	0,155710482	3,209354009	0,001330336	0,541016733	0.266789
ENSG00000155099	PIP4P2	115,23054	-0,626092698	0,1944698	-3,219485491	0,001284209	0,541016733	0.266789
ENSG00000161149	TUBA3FP	4,985571504	-0,608087572	0,191457576	-3,176095636	0,001492717	0,541016733	0.266789
ENSG00000162385	MAGOH	2116,704182	-0,473122309	0,146317245	-3,23353757	0,001222673	0,541016733	0.266789
ENSG00000164347	GFM2	128,5503276	-0,57924349	0,181551796	-3,190513685	0,001420201	0,541016733	0.266789
ENSG00000177425	PAWR	35,93292586	0,696716946	0,2192681	3,177466058	0,001485681	0,541016733	0.266789
ENSG00000199872	RNU6-942P	4,327896176	0,571229233	0,179769089	3,177572046	0,001485138	0,541016733	0.266789
ENSG00000203709	MIR29B2CHG	5,659728585	0,612386039	0,191700807	3,194488572	0,001400788	0,541016733	0.266789
ENSG00000260336		356,019271	0,592974762	0,184722947	3,210076348	0,001326997	0,541016733	0.266789
ENSG00000113643	RARS	1671,155173	0,477247791	0,151102463	3,158438193	0,001586169	0,565240639	0.247767
ENSG00000118680	MYL12B	877,0543531	-0,548885238	0,174006272	-3,154399165	0,001608289	0,565240639	0.247767
ENSG00000075539	FRYL	353,0546181	0,424551789	0,134868592	3,147892194	0,001644523	0,5664308	0.246853
ENSG00000136295	TTYH3	654,6511313	-0,476885425	0,151836187	-3,140788988	0,001684934	0,5664308	0.246853
ENSG00000148297	MED22	119,9720967	0,564313248	0,179605215	3,141964711	0,001678183	0,5664308	0.246853
ENSG00000095564	BTAF1	265,7635202	0,539438156	0,173409539	3,110775563	0,001865967	0,604564782	0.218557
ENSG00000102898	NUTF2	2745,169952	-0,383473377	0,123500855	-3,105026093	0,001902622	0,604564782	0.218557
ENSG00000110719	TCIRG1	118,5085382	0,616242768	0,198143609	3,110081473	0,001870357	0,604564782	0.218557
ENSG00000119335	SET	7497,082581	0,417901764	0,134553364	3,105844054	0,001897368	0,604564782	0.218557
ENSG00000206878	RF00432	14,98316089	0,686521564	0,221407115	3,100720431	0,001930505	0,605134942	0.218148
ENSG00000268439	EMG1	13,08231611	0,687021792	0,222871985	3,082584788	0,002052113	0,634677389	0.197447
ENSG00000212694	LINC01089	27,2159548	0,699910789	0,228468015	3,063495737	0,002187673	0,667700894	0.175418
ENSG00000047410	TPR	5860,12696	0,42566129	0,139702036	3,04692259	0,002311972	0,670356402	0.173694
ENSG00000164309	CMYA5	170,2823064	0,545098536	0,178887254	3,047162524	0,002310128	0,670356402	0.173694
ENSG00000236008	LINC01814	5,250335022	0,567387269	0,185873466	3,0525458	0,002269091	0,670356402	0.173694
ENSG00000251474	RPL32P3	67,09712424	0,628682224	0,206054924	3,051041985	0,002280487	0,670356402	0.173694
ENSG00000117000	RLF	6668,254132	0,402922126	0,132530429	3,040223506	0,002364026	0,67698712	0.16942
ENSG00000127586	CHTF18	194,1836622	0,523849252	0,173794324	3,014190797	0,002576657	0,70315456	0.152949
ENSG00000160951	PTGER1	29,5304942	0,691851257	0,228908795	3,022388266	0,002507886	0,70315456	0.152949
ENSG00000174106	LEMD3	260,6077846	0,483492415	0,160331545	3,015578846	0,002564892	0,70315456	0.152949
ENSG00000200090	RF00019	19,57628449	0,688866301	0,228417192	3,015825097	0,00256281	0,70315456	0.152949
ENSG00000253923	AP002981.1	4,52761977	0,54527029	0,181251879	3,008356618	0,002626647	0,708461709	0.149684
ENSG00000108175	ZMIZ1	465,7464378	0,447463921	0,150422407	2,974715873	0,0029326	0,747523048	0.126375
ENSG00000127481	UBR4	279,1503727	0,65366192	0,2190182	2,984509592	0,002840333	0,747523048	0.126375
ENSG00000188206		181,9242965	0,617187823	0,20737704	2,976162756	0,002918799	0,747523048	0.126375
ENSG00000197102	DYNC1H1	3796,339935	0,459213126	0,154053223	2,980873215	0,002874278	0,747523048	0.126375
ENSG00000260852	FBXL19-AS1	16,43227953	0,662258713	0,221733632	2,986731006	0,002819777	0,747523048	0.126375
ENSG00000018510	AGPS	365,0223525	0,460300519	0,156054455	2,949614736	0,003181704	0,77191028	0.112433
ENSG00000143889	HNRNPLL	227,5646876	-0,475996514	0,161145625	-2,953828334	0,003138585	0,77191028	0.112433
ENSG00000159346	ADIPOR1	334,5197635	-0,525959476	0,178626687	-2,94446191	0,003235168	0,77191028	0.112433
ENSG00000164828	SUN1	81,85194151	-0,605161802	0,204928865	-2,953033496	0,003146678	0,77191028	0.112433
ENSG00000185684	EP400P1	178,9442737	0,532607337	0,180805379	2,945749401	0,003221733	0,77191028	0.112433
ENSG00000205221	VIT	76,1181372	-0,579466478	0,196964842	-2,941979251	0,003261218	0,77191028	0.112433
ENSG00000215252	GOLGA8B	46,73735201	0,656661324	0,223090703	2,943472391	0,003245528	0,77191028	0.112433
ENSG00000153064	BANK1	209,3719572	0,516744283	0,176101332	2,934357609	0,003342389	0,775300487	0.11053
ENSG00000279078	SND1-IT1	16,37994084	0,661245473	0,225255645	2,935533418	0,003329747	0,775300487	0.11053
ENSG00000118058	KMT2A	1628,462702	0,385242472	0,132437436	2,908863863	0,003627448	0,802090144	0.0957768
ENSG00000131653	TRAF7	545,197036	-0,522385	0,179766172	-2,905913798	0,003661823	0,802090144	0.0957768
ENSG00000166750	SLFN5	47,64745114	0,659402136	0,226940862	2,905612195	0,003665354	0,802090144	0.0957768
ENSG00000185215	TNFAIP2	931,161772	-0,530213122	0,182114496	-2,911427332	0,003597816	0,802090144	0.0957768
ENSG00000186468	RPS23	7964,683069	-0,508834246	0,174320796	-2,9189532	0,003512089	0,802090144	0.0957768
ENSG00000236682	AC068282.1	3,406189273	-0,489133567	0,167866266	-2,913828835	0,003570256	0,802090144	0.0957768
ENSG00000100918	REC8	83,48548473	0,631690731	0,21812727	2,895973214	0,003779847	0,819414225	0.0864965
ENSG00000006125	AP2B1	2665,790747	0,391413507	0,135869201	2,880811141	0,003966532	0,828898061	0.0814989
ENSG00000108344	PSMD3	3357,564725	-0,390033217	0,135367857	-2,881283821	0,003960588	0,828898061	0.0814989
ENSG00000147381	MAGEA4	899,6775404	-0,562691324	0,194944475	-2,88641843	0,003896537	0,828898061	0.0814989
ENSG00000248360	LINC00504	66,17585573	-0,578116464	0,200275563	-2,886605116	0,003894226	0,828898061	0.0814989
ENSG00000257923	CUX1	686,4378485	0,3740332	0,129993334	2,877326007	0,00401061	0,830626011	0.0805945
ENSG00000135048	TMEM2	46,6992159	-0,649916334	0,226816409	-2,865384992	0,004165025	0,85497281	0.0680477
ENSG00000143549	TPM3	7020,51764	0,451918807	0,158295358	2,854908778	0,004304919	0,875937769	0.0575267
ENSG00000103995	CEP152	474,3198117	0,392816595	0,138286058	2,840608805	0,004502751	0,876745684	0.0571264
ENSG00000119138	KLF9	100,1463898	0,573850198	0,201623663	2,846145082	0,004425203	0,876745684	0.0571264
ENSG00000123104	ITPR2	341,5093345	0,518866553	0,182705372	2,839908583	0,004512646	0,876745684	0.0571264
ENSG00000168288	MMADHC	793,7921171	-0,411221397	0,144385015	-2,848089159	0,00439826	0,876745684	0.0571264
ENSG00000175265	GOLGA8A	97,1574196	0,538186325	0,189267542	2,843521507	0,0044618	0,876745684	0.0571264
ENSG00000198963	RORB	8,281432804	0,581346653	0,205014641	2,835634817	0,004573471	0,876745684	0.0571264
ENSG00000215712	TMEM242	85,96675979	-0,624826783	0,220286531	-2,836427533	0,004562133	0,876745684	0.0571264
ENSG00000080839	RBL1	624,775574	0,386282934	0,136790503	2,823901694	0,004744293	0,894875503	0.0482374
ENSG00000133958	UNC79	36,60782768	0,609495338	0,21590826	2,822936644	0,004758597	0,894875503	0.0482374
ENSG00000250321	AC079140.2	88,90984336	-0,528169333	0,187211504	-2,821244008	0,00478378	0,894875503	0.0482374
ENSG00000182048	TRPC2	37,18873247	0,642084347	0,228395072	2,811288103	0,004934358	0,91190829	0.0400488
ENSG00000198934	MAGEE1	5,950512145	-0,526630351	0,187601803	-2,807171049	0,00499787	0,91190829	0.0400488
ENSG00000204388	HSPA1B	163,3954903	-0,628789664	0,223810257	-2,809476527	0,004962214	0,91190829	0.0400488
ENSG00000275023	MLLT6	529,8856937	0,393353798	0,140234453	2,804972598	0,005032086	0,91190829	0.0400488
ENSG00000226532	AL022718.1	114,0752658	-0,56598119	0,202317975	-2,797483467	0,00515024	0,926085071	0.0333491
ENSG00000165092	ALDH1A1	27,86022548	-0,623029191	0,223017846	-2,793629302	0,005212019	0,929984517	0.0315243
ENSG00000113108	APBB3	17,32895535	0,631573981	0,226868626	2,783875376	0,005371367	0,944042332	0.0250085
ENSG00000127947	PTPN12	1033,068231	0,354823519	0,12745899	2,783824971	0,005372202	0,944042332	0.0250085
ENSG00000159202	UBE2Z	550,0239882	0,554815413	0,200496408	2,76720875	0,005653854	0,959504405	0.017953
ENSG00000163481	RNF25	23,92073112	-0,632983691	0,228803673	-2,766492703	0,005666285	0,959504405	0.017953
ENSG00000188277	C15orf62	4,728095023	0,504529402	0,182374264	2,766450658	0,005667016	0,959504405	0.017953
ENSG00000231503	PTMAP4	152,660449	0,537588689	0,194022426	2,770755427	0,005592642	0,959504405	0.017953
ENSG00000232628	AC092809.2	18,65852705	-0,634650589	0,228881392	-2,772836115	0,00555701	0,959504405	0.017953
ENSG00000140455	USP3	490,3574784	0,430630973	0,156223696	2,756502272	0,005842321	0,982017904	0.00788059
ENSG00000000003	TSPAN6	22,77580613	-0,033152041	0,225952385	-0,14672136	0,883351958	0,982191313	0.00780391
ENSG00000000419	DPM1	229,3135989	-0,263884496	0,177786295	-1,484279181	0,137734871	0,982191313	0.00780391
ENSG00000000457	SCYL3	53,40678094	-0,127628797	0,208397243	-0,612430351	0,540253066	0,982191313	0.00780391
ENSG00000000460	C1orf112	136,2952659	-0,292782932	0,198283603	-1,476586706	0,139786457	0,982191313	0.00780391
ENSG00000000938	FGR	59,46308279	0,125021955	0,222926897	0,560820416	0,574919968	0,982191313	0.00780391
ENSG00000001036	FUCA2	474,7914265	-0,203698821	0,167448488	-1,216486476	0,22379966	0,982191313	0.00780391
ENSG00000001167	NFYA	210,062413	-0,268569024	0,200291496	-1,340890803	0,179955909	0,982191313	0.00780391
ENSG00000001460	STPG1	23,10577153	-0,050509821	0,22903694	-0,22053133	0,825457375	0,982191313	0.00780391
ENSG00000001461	NIPAL3	243,760626	-0,131145278	0,168752709	-0,777144728	0,437073387	0,982191313	0.00780391
ENSG00000001497	LAS1L	458,9786095	0,032199559	0,196038409	0,164251279	0,869533334	0,982191313	0.00780391
ENSG00000001617	SEMA3F	11,54338381	0,30496944	0,213747606	1,426773598	0,153645164	0,982191313	0.00780391
ENSG00000001629	ANKIB1	306,0723397	0,342950871	0,193387043	1,773391147	0,076163915	0,982191313	0.00780391
ENSG00000001630	CYP51A1	26,82364459	-0,189181245	0,229016476	-0,826059538	0,408770319	0,982191313	0.00780391
ENSG00000001631	KRIT1	559,0204039	0,146508708	0,175599084	0,834336403	0,404091444	0,982191313	0.00780391
ENSG00000002016	RAD52	13,73034796	-0,065854993	0,204998569	-0,321246112	0,74802389	0,982191313	0.00780391
ENSG00000002079	MYH16	0,44104257	0,039883712	0,058711832	0,679313028	0,496939543	0,982191313	0.00780391
ENSG00000002330	BAD	212,1498429	0,039471693	0,179082648	0,220410481	0,825551483	0,982191313	0.00780391
ENSG00000002549	LAP3	501,2727905	0,164105249	0,189496703	0,866005826	0,386486967	0,982191313	0.00780391
ENSG00000002586	CD99	1173,193349	-0,399131459	0,176301227	-2,26391765	0,02357918	0,982191313	0.00780391
ENSG00000002726	AOC1	116,7785298	0,157915757	0,206827125	0,763515702	0,445155902	0,982191313	0.00780391
ENSG00000002746	HECW1	3,632368147	-0,163876726	0,165307361	-0,991345606	0,321516851	0,982191313	0.00780391
ENSG00000002834	LASP1	1331,426761	-0,362184205	0,223825823	-1,618152009	0,105629842	0,982191313	0.00780391
ENSG00000002919	SNX11	473,6752828	0,219613662	0,142581404	1,540268615	0,123494891	0,982191313	0.00780391
ENSG00000002933	TMEM176A	301,3331013	0,030168761	0,196440925	0,153576763	0,87794346	0,982191313	0.00780391
ENSG00000003056	M6PR	564,2199811	-0,470142383	0,208567796	-2,254146577	0,024186948	0,982191313	0.00780391
ENSG00000003096	KLHL13	18,06576926	0,313925617	0,227918429	1,377359514	0,168401123	0,982191313	0.00780391
ENSG00000003147	ICA1	47,16112726	0,207034369	0,224120704	0,9237628	0,355609827	0,982191313	0.00780391
ENSG00000003249	DBNDD1	31,60467717	0,222810026	0,229061738	0,972707305	0,330698794	0,982191313	0.00780391
ENSG00000003393	ALS2	44,05770645	0,230624534	0,225585735	1,022336512	0,306621658	0,982191313	0.00780391
ENSG00000003402	CFLAR	1000,942228	0,279633023	0,125805709	2,222737143	0,02623353	0,982191313	0.00780391
ENSG00000003436	TFPI	3,777436853	-0,096615819	0,141303624	-0,683746218	0,494135433	0,982191313	0.00780391
ENSG00000003509	NDUFAF7	61,13916126	-0,172401004	0,200793604	-0,858598085	0,390562295	0,982191313	0.00780391
ENSG00000003987	MTMR7	2,325141248	-0,11311787	0,118350382	-0,955787963	0,339179371	0,982191313	0.00780391
ENSG00000003989	SLC7A2	3,922939507	0,032553444	0,170922345	0,190457506	0,848950639	0,982191313	0.00780391
ENSG00000004059	ARF5	1,190957325	0,021875655	0,115922779	0,188708859	0,850321008	0,982191313	0.00780391
ENSG00000004139	SARM1	3,947526367	0,09890724	0,176121513	0,561585228	0,574398647	0,982191313	0.00780391
ENSG00000004399	PLXND1	312,8432165	-0,146508267	0,194118671	-0,754735578	0,450407655	0,982191313	0.00780391
ENSG00000004455	AK2	2412,895647	-0,274862495	0,12274994	-2,239206748	0,025142467	0,982191313	0.00780391
ENSG00000004468	CD38	396,2644503	-0,025027836	0,176589734	-0,141728717	0,887294291	0,982191313	0.00780391
ENSG00000004478	FKBP4	547,431495	0,039415538	0,177519411	0,222035086	0,82428657	0,982191313	0.00780391
ENSG00000004487	KDM1A	154,8337589	-0,16357117	0,210818588	-0,775885902	0,437816357	0,982191313	0.00780391
ENSG00000004534	RBM6	376,4371531	0,141577658	0,161550628	0,876367115	0,38083049	0,982191313	0.00780391
ENSG00000004660	CAMKK1	3,071839912	-0,025820097	0,149969714	-0,17216874	0,863304873	0,982191313	0.00780391
ENSG00000004700	RECQL	316,1314584	0,09321439	0,212508389	0,43863864	0,660923395	0,982191313	0.00780391
ENSG00000004766	VPS50	68,85275927	-0,261966919	0,216083635	-1,212340392	0,225382108	0,982191313	0.00780391
ENSG00000004776	HSPB6	1,30169581	0,053948938	0,099788411	0,540633296	0,588760363	0,982191313	0.00780391
ENSG00000004777	ARHGAP33	47,58395253	0,129343744	0,223853221	0,577806044	0,563395074	0,982191313	0.00780391
ENSG00000004779	NDUFAB1	2849,849945	-0,175495641	0,141055569	-1,244159611	0,213440825	0,982191313	0.00780391
ENSG00000004799	PDK4	4,788505085	0,226462839	0,150323935	1,50649887	0,131939157	0,982191313	0.00780391
ENSG00000004809	SLC22A16	75,70575521	-0,187308005	0,177849716	-1,053181352	0,292257883	0,982191313	0.00780391
ENSG00000004838	ZMYND10	8,639338091	0,123073146	0,213807592	0,575625707	0,564868201	0,982191313	0.00780391
ENSG00000004848	ARX	20,05102678	-0,064652149	0,228761281	-0,28261841	0,777469366	0,982191313	0.00780391
ENSG00000004864	SLC25A13	157,5406622	0,077151004	0,189545356	0,407031887	0,683984569	0,982191313	0.00780391
ENSG00000004866	ST7	120,0474551	-0,061287778	0,20419603	-0,300141866	0,764068946	0,982191313	0.00780391
ENSG00000004897	CDC27	1394,990176	0,102907729	0,161048051	0,638987732	0,522830913	0,982191313	0.00780391
ENSG00000004939	SLC4A1	0,380326541	0,030581953	0,058499734	0,522770811	0,601133755	0,982191313	0.00780391
ENSG00000004961	HCCS	479,8050032	-0,195532439	0,213951923	-0,913908303	0,36076503	0,982191313	0.00780391
ENSG00000004975	DVL2	138,972353	-0,250827946	0,172257866	-1,456118961	0,145359737	0,982191313	0.00780391
ENSG00000005007	UPF1	877,1181136	0,109918412	0,150045696	0,732566247	0,463823024	0,982191313	0.00780391
ENSG00000005020	SKAP2	751,189309	0,090023017	0,156564762	0,574989007	0,565298731	0,982191313	0.00780391
ENSG00000005022	SLC25A5	1856,874806	-0,277835888	0,217012389	-1,28027662	0,200447867	0,982191313	0.00780391
ENSG00000005059	MCUB	150,2475317	-0,036571861	0,174489469	-0,209593516	0,833984941	0,982191313	0.00780391
ENSG00000005100	DHX33	255,010023	-0,217368575	0,170282784	-1,276515276	0,20177343	0,982191313	0.00780391
ENSG00000005108	THSD7A	943,4460833	0,06395726	0,147138623	0,434673494	0,663799441	0,982191313	0.00780391
ENSG00000005156	LIG3	403,9492374	0,077630109	0,149868424	0,517988427	0,604466344	0,982191313	0.00780391
ENSG00000005175	RPAP3	1191,179169	0,259231085	0,134980256	1,920511132	0,054793368	0,982191313	0.00780391
ENSG00000005187	ACSM3	14,67536509	0,086485599	0,229010281	0,377649417	0,705691049	0,982191313	0.00780391
ENSG00000005194	CIAPIN1	512,7599854	0,068845571	0,154696913	0,445035197	0,656294318	0,982191313	0.00780391
ENSG00000005206	SPPL2B	342,8803145	0,097735205	0,1859859	0,525497929	0,599237093	0,982191313	0.00780391
ENSG00000005238	FAM214B	42,58856632	-0,122682832	0,225857699	-0,543186407	0,587001464	0,982191313	0.00780391
ENSG00000005243	COPZ2	48,87360581	-0,169288791	0,214002168	-0,791061105	0,428908335	0,982191313	0.00780391
ENSG00000005249	PRKAR2B	900,0913325	0,436526584	0,158706484	2,750527723	0,005949936	0,982191313	0.00780391
ENSG00000005302	MSL3	358,0824066	0,158479067	0,167817329	0,944354603	0,344988472	0,982191313	0.00780391
ENSG00000005339	CREBBP	923,062158	0,262663165	0,154366385	1,701556762	0,088838489	0,982191313	0.00780391
ENSG00000005379	TSPOAP1	59,46280867	0,155526868	0,213038803	0,730040095	0,465365677	0,982191313	0.00780391
ENSG00000005381	MPO	28,38879229	0,060464074	0,228804714	0,264260612	0,791579109	0,982191313	0.00780391
ENSG00000005436	GCFC2	140,3682377	0,261190638	0,185504468	1,40800187	0,159130516	0,982191313	0.00780391
ENSG00000005448	WDR54	235,3163575	0,124737803	0,181443113	0,687476098	0,491782758	0,982191313	0.00780391
ENSG00000005469	CROT	21,22305902	-0,130723895	0,229062234	-0,570691611	0,568208707	0,982191313	0.00780391
ENSG00000005471	ABCB4	69,37649771	0,215093123	0,211322151	1,01784466	0,308751784	0,982191313	0.00780391
ENSG00000005483	KMT2E	1874,060076	0,210769122	0,126583975	1,665053756	0,095902032	0,982191313	0.00780391
ENSG00000005486	RHBDD2	151,745021	0,021518032	0,185984159	0,115698195	0,907891737	0,982191313	0.00780391
ENSG00000005700	IBTK	1004,700601	0,289116891	0,136130812	2,123816695	0,033685474	0,982191313	0.00780391
ENSG00000005801	ZNF195	288,6503946	0,028382758	0,16407983	0,172981395	0,862666052	0,982191313	0.00780391
ENSG00000005810	MYCBP2	1082,713433	0,298928776	0,156897642	1,905247086	0,05674796	0,982191313	0.00780391
ENSG00000005844	ITGAL	612,6803162	0,210778828	0,161838231	1,302404423	0,192778171	0,982191313	0.00780391
ENSG00000005882	PDK2	91,61180113	0,127821925	0,218792521	0,58421524	0,559075509	0,982191313	0.00780391
ENSG00000005884	ITGA3	2,227722707	-0,0218834	0,120084256	-0,182233713	0,855399317	0,982191313	0.00780391
ENSG00000005889	ZFX	171,5769521	0,449241833	0,183065464	2,453995542	0,014127873	0,982191313	0.00780391
ENSG00000005893	LAMP2	2062,766024	-0,128620059	0,110401433	-1,165021645	0,244010231	0,982191313	0.00780391
ENSG00000005961	ITGA2B	1,600448414	0,018557318	0,106776969	0,173795135	0,862026468	0,982191313	0.00780391
ENSG00000006007	GDE1	1523,092276	-0,027301754	0,127176657	-0,214675823	0,830020073	0,982191313	0.00780391
ENSG00000006015	REX1BD	882,3597583	0,057998345	0,175890835	0,329740575	0,741595993	0,982191313	0.00780391
ENSG00000006016	CRLF1	1,137083908	-0,0227772	0,096300624	-0,236521832	0,813027769	0,982191313	0.00780391
ENSG00000006025	OSBPL7	39,88209226	0,079458456	0,221298458	0,359055627	0,719553476	0,982191313	0.00780391
ENSG00000006047	YBX2	0,352625572	-0,041096004	0,058485073	-0,70267509	0,482258255	0,982191313	0.00780391
ENSG00000006062	MAP3K14	22,41652553	0,187715915	0,226284134	0,82955845	0,406788477	0,982191313	0.00780391
ENSG00000006116	CACNG3	1,59616058	-0,088018269	0,122723551	-0,717207646	0,473245982	0,982191313	0.00780391
ENSG00000006118	TMEM132A	7,176976712	0,225733697	0,197205229	1,144663853	0,252348431	0,982191313	0.00780391
ENSG00000006194	ZNF263	358,9680522	-0,251884026	0,163455882	-1,5409909	0,123319001	0,982191313	0.00780391
ENSG00000006210	CX3CL1	0,192445737	-0,017922545	0,058409896	-0,306840905	0,758964471	0,982191313	0.00780391
ENSG00000006282	SPATA20	73,39482016	0,172846473	0,211047408	0,818993584	0,412790074	0,982191313	0.00780391
ENSG00000006283	CACNA1G	2,802211607	0,10586521	0,143050741	0,740053554	0,459267499	0,982191313	0.00780391
ENSG00000006327	TNFRSF12A	21,07302629	-0,558828666	0,228992401	-2,440380835	0,014671786	0,982191313	0.00780391
ENSG00000006432	MAP3K9	2,047683395	-0,070863069	0,101804425	-0,696070617	0,486384607	0,982191313	0.00780391
ENSG00000006451	RALA	995,7078304	-0,100408312	0,121214488	-0,8283524	0,407470955	0,982191313	0.00780391
ENSG00000006453	BAIAP2L1	5,120692677	-0,053631793	0,189459436	-0,283077972	0,777117067	0,982191313	0.00780391
ENSG00000006459	KDM7A	8,722792849	0,129051659	0,193676906	0,666324456	0,505203737	0,982191313	0.00780391
ENSG00000006468	ETV1	15,91239457	-0,080909035	0,22759373	-0,355497647	0,722216807	0,982191313	0.00780391
ENSG00000006530	AGK	50,9245534	-0,372802017	0,217206154	-1,716351079	0,086097805	0,982191313	0.00780391
ENSG00000006534	ALDH3B1	664,5285599	0,178881755	0,178996862	0,999356933	0,317621815	0,982191313	0.00780391
ENSG00000006576	PHTF2	237,5812482	0,142827471	0,164609835	0,867672767	0,385573499	0,982191313	0.00780391
ENSG00000006606	CCL26	1,18874741	0,024693597	0,10797013	0,228707669	0,819096134	0,982191313	0.00780391
ENSG00000006611	USH1C	0,734188662	-0,042861494	0,086833243	-0,493606971	0,621583776	0,982191313	0.00780391
ENSG00000006634	DBF4	643,0521014	0,332642772	0,157965984	2,105787361	0,035222827	0,982191313	0.00780391
ENSG00000006652	IFRD1	220,2743614	-0,053369759	0,153634319	-0,347381753	0,72830454	0,982191313	0.00780391
ENSG00000006659	LGALS14	0,112583403	-0,017922545	0,058409896	-0,306840905	0,758964471	0,982191313	0.00780391
ENSG00000006695	COX10	117,1866673	0,05993163	0,199579844	0,300288993	0,763956729	0,982191313	0.00780391
ENSG00000006704	GTF2IRD1	70,38847126	-0,237751664	0,198403834	-1,198321926	0,230791714	0,982191313	0.00780391
ENSG00000006712	PAF1	540,6937192	0,179335871	0,142045456	1,26252452	0,206760109	0,982191313	0.00780391
ENSG00000006715	VPS41	408,037917	0,354309152	0,195425851	1,813010666	0,069830176	0,982191313	0.00780391
ENSG00000006740	ARHGAP44	11,79887881	-0,246241995	0,216048285	-1,139754454	0,254388614	0,982191313	0.00780391
ENSG00000006744	ELAC2	337,679005	0,090917345	0,170537479	0,533122369	0,593948875	0,982191313	0.00780391
ENSG00000006747	SCIN	56,33938822	0,059488371	0,218966876	0,271677487	0,785870013	0,982191313	0.00780391
ENSG00000006756	ARSD	809,9380637	0,095339744	0,136497735	0,698471253	0,48488253	0,982191313	0.00780391
ENSG00000006757	PNPLA4	68,69843348	-0,036967038	0,228508691	-0,161775194	0,871482888	0,982191313	0.00780391
ENSG00000006831	ADIPOR2	537,3628337	0,091553912	0,154539415	0,59243082	0,553562133	0,982191313	0.00780391
ENSG00000006837	CDKL3	13,8854809	-0,108301518	0,227687449	-0,475658708	0,634317543	0,982191313	0.00780391
ENSG00000007001	UPP2	0,336581223	0,034160856	0,058538419	0,583563002	0,559514358	0,982191313	0.00780391
ENSG00000007047	MARK4	443,6870816	-0,051927887	0,181579877	-0,285978203	0,774894816	0,982191313	0.00780391
ENSG00000007062	PROM1	0,661929914	-0,066578266	0,085342638	-0,780128982	0,435314959	0,982191313	0.00780391
ENSG00000007080	CCDC124	239,6750499	-0,170014748	0,190195205	-0,893896082	0,371377494	0,982191313	0.00780391
ENSG00000007168	PAFAH1B1	511,1193457	-0,043526026	0,161146322	-0,270102508	0,787081392	0,982191313	0.00780391
ENSG00000007202	KIAA0100	478,2869936	-0,0274929	0,144110403	-0,190776653	0,848700581	0,982191313	0.00780391
ENSG00000007237	GAS7	700,5487664	0,098621319	0,146385034	0,673711762	0,500494582	0,982191313	0.00780391
ENSG00000007255	TRAPPC6A	547,0182277	0,139482991	0,176977711	0,788138748	0,430615553	0,982191313	0.00780391
ENSG00000007312	CD79B	7,328847589	0,417304565	0,204464983	2,0409586	0,041254942	0,982191313	0.00780391
ENSG00000007314	SCN4A	0,511666988	-0,019280094	0,061825971	-0,311844588	0,755158636	0,982191313	0.00780391
ENSG00000007341	ST7L	122,1049039	0,344803755	0,1985391	1,736704531	0,082439338	0,982191313	0.00780391
ENSG00000007372	PAX6	0,48599173	0,02765901	0,069039893	0,400623585	0,688697278	0,982191313	0.00780391
ENSG00000007376	RPUSD1	550,5637795	0,143422435	0,175254424	0,818366986	0,413147667	0,982191313	0.00780391
ENSG00000007384	RHBDF1	102,5104513	0,376759293	0,205451718	1,833809405	0,066682291	0,982191313	0.00780391
ENSG00000007392	LUC7L	335,5252695	0,116542206	0,159112813	0,732450164	0,46389385	0,982191313	0.00780391
ENSG00000007516	BAIAP3	1,133345517	0,0407651	0,097726671	0,417133825	0,676580525	0,982191313	0.00780391
ENSG00000007520	TSR3	696,1661238	0,254428541	0,155045059	1,64099741	0,100797953	0,982191313	0.00780391
ENSG00000007541	PIGQ	114,5746861	0,218643177	0,207540562	1,05349612	0,292113672	0,982191313	0.00780391
ENSG00000007545	CRAMP1	116,9554506	0,453507173	0,177130366	2,560301674	0,010458134	0,982191313	0.00780391
ENSG00000007866	TEAD3	6,47879409	-0,357606119	0,188067179	-1,901480742	0,057239073	0,982191313	0.00780391
ENSG00000007923	DNAJC11	427,6787052	0,066336183	0,139989343	0,473865947	0,635595504	0,982191313	0.00780391
ENSG00000007944	MYLIP	91,19120653	-0,033941479	0,204104919	-0,166294272	0,867925373	0,982191313	0.00780391
ENSG00000008018	PSMB1	6440,112899	0,019619677	0,172287249	0,113877709	0,909334736	0,982191313	0.00780391
ENSG00000008056	SYN1	0,559425269	0,040445014	0,072710301	0,556248746	0,57804082	0,982191313	0.00780391
ENSG00000008083	JARID2	636,6242573	0,207392645	0,138302502	1,499558154	0,133728894	0,982191313	0.00780391
ENSG00000008086	CDKL5	8,662197836	0,096842483	0,217574386	0,445100567	0,656247079	0,982191313	0.00780391
ENSG00000008128	CDK11A	9,852418252	0,449755937	0,217588675	2,06700067	0,038734091	0,982191313	0.00780391
ENSG00000008130	NADK	151,7992328	-0,102671237	0,179054667	-0,573407211	0,566369009	0,982191313	0.00780391
ENSG00000008226	DLEC1	0,80990551	-0,009780327	0,071281779	-0,137206547	0,890867536	0,982191313	0.00780391
ENSG00000008256	CYTH3	222,604585	-0,080688585	0,215579678	-0,3742866	0,7081911	0,982191313	0.00780391
ENSG00000008277	ADAM22	36,61117935	0,031588131	0,222998569	0,141651719	0,887355113	0,982191313	0.00780391
ENSG00000008282	SYPL1	592,8647439	-0,201030277	0,208384257	-0,964709524	0,334690323	0,982191313	0.00780391
ENSG00000008283	CYB561	203,9539579	-0,155991329	0,161037094	-0,968667066	0,33271133	0,982191313	0.00780391
ENSG00000008294	SPAG9	898,5256782	0,24399259	0,147849918	1,650272064	0,098887303	0,982191313	0.00780391
ENSG00000008300	CELSR3	8,612767003	0,084862873	0,190335417	0,445859601	0,655698666	0,982191313	0.00780391
ENSG00000008311	AASS	6,948731738	0,129739546	0,194536324	0,666916817	0,504825268	0,982191313	0.00780391
ENSG00000008324	SS18L2	1003,624027	-0,143157117	0,140818432	-1,016607803	0,309340041	0,982191313	0.00780391
ENSG00000008382	MPND	189,1261069	-0,119324528	0,201920268	-0,590948741	0,554554767	0,982191313	0.00780391
ENSG00000008394	MGST1	787,7068246	-0,448507572	0,175055921	-2,562081698	0,010404684	0,982191313	0.00780391
ENSG00000008405	CRY1	48,99887553	-0,121933657	0,216283459	-0,563767832	0,572912147	0,982191313	0.00780391
ENSG00000008441	NFIX	341,2560945	-0,095394363	0,194509258	-0,490436104	0,623825334	0,982191313	0.00780391
ENSG00000008513	ST3GAL1	384,377084	0,165990245	0,174220019	0,952762181	0,34071058	0,982191313	0.00780391
ENSG00000008516	MMP25	39,66541348	0,100963329	0,219107869	0,4607928	0,644947268	0,982191313	0.00780391
ENSG00000008517	IL32	34,81003767	-0,082046119	0,228502472	-0,359060095	0,719550133	0,982191313	0.00780391
ENSG00000008710	PKD1	169,3730257	0,096694601	0,186679103	0,517972282	0,604477609	0,982191313	0.00780391
ENSG00000008735	MAPK8IP2	1,580113324	0,094727187	0,108894838	0,869896024	0,384357229	0,982191313	0.00780391
ENSG00000008838	MED24	2662,174164	-0,082162031	0,183146294	-0,448614217	0,653709976	0,982191313	0.00780391
ENSG00000008853	RHOBTB2	445,7867489	-0,297492343	0,136040485	-2,186792729	0,028757659	0,982191313	0.00780391
ENSG00000008869	HEATR5B	80,82364255	-0,04519527	0,212788264	-0,212395504	0,831798493	0,982191313	0.00780391
ENSG00000008952	SEC62	2519,705483	-0,280916693	0,175913007	-1,596906894	0,110286463	0,982191313	0.00780391
ENSG00000008988	RPS20	33809,30427	-0,030067038	0,115675238	-0,259926311	0,794920615	0,982191313	0.00780391
ENSG00000009335	UBE3C	1015,156988	0,126885965	0,122827496	1,033042022	0,301584234	0,982191313	0.00780391
ENSG00000009413	REV3L	585,0719846	0,190515975	0,163512271	1,165147873	0,243959141	0,982191313	0.00780391
ENSG00000009694	TENM1	2,008407641	0,064044403	0,123928649	0,516784488	0,60530661	0,982191313	0.00780391
ENSG00000009780	FAM76A	143,1344425	0,114433585	0,185007424	0,6185351	0,536222668	0,982191313	0.00780391
ENSG00000009790	TRAF3IP3	431,4191336	-0,106302346	0,153627475	-0,691948793	0,488969487	0,982191313	0.00780391
ENSG00000009830	POMT2	361,8978976	0,107716985	0,162852396	0,661439363	0,508330589	0,982191313	0.00780391
ENSG00000009844	VTA1	971,7887935	-0,098126767	0,15971661	-0,61438048	0,538963931	0,982191313	0.00780391
ENSG00000009950	MLXIPL	8,35771353	-0,286644	0,209195217	-1,370222533	0,170617447	0,982191313	0.00780391
ENSG00000009954	BAZ1B	3138,736142	0,130293963	0,173027477	0,753024697	0,451435073	0,982191313	0.00780391
ENSG00000010017	RANBP9	91,21907306	-0,113837393	0,208130058	-0,546953161	0,584410911	0,982191313	0.00780391
ENSG00000010030	ETV7	9,012544099	0,026568341	0,212012748	0,125314828	0,900274314	0,982191313	0.00780391
ENSG00000010072	SPRTN	275,5055304	-0,147021955	0,154301856	-0,952820389	0,340681082	0,982191313	0.00780391
ENSG00000010165	METTL13	366,5609898	-0,1819497	0,159159913	-1,143187984	0,25296055	0,982191313	0.00780391
ENSG00000010219	DYRK4	10,44703962	-0,022170661	0,210239647	-0,105454233	0,916015384	0,982191313	0.00780391
ENSG00000010244	ZNF207	1349,553391	-0,129311484	0,155324761	-0,832523306	0,405113629	0,982191313	0.00780391
ENSG00000010270	STARD3NL	224,6119713	-0,337983518	0,202457004	-1,669408874	0,095036376	0,982191313	0.00780391
ENSG00000010278	CD9	3,272199033	-0,195936031	0,161575052	-1,212662649	0,225258826	0,982191313	0.00780391
ENSG00000010292	NCAPD2	417,6104501	-0,090262607	0,175738935	-0,513617583	0,607519384	0,982191313	0.00780391
ENSG00000010295	IFFO1	184,6387925	0,24667381	0,171121304	1,441514316	0,149439436	0,982191313	0.00780391
ENSG00000010310	GIPR	4,287175891	0,279668326	0,172163107	1,624438189	0,104282322	0,982191313	0.00780391
ENSG00000010318	PHF7	92,51778771	0,287945873	0,213400525	1,349321299	0,177233787	0,982191313	0.00780391
ENSG00000010319	SEMA3G	43,39039234	-0,135873102	0,221635374	-0,613047909	0,539844662	0,982191313	0.00780391
ENSG00000010322	NISCH	257,1832074	0,391019961	0,17142156	2,281043071	0,022545898	0,982191313	0.00780391
ENSG00000010327	STAB1	0,220521285	0,017846065	0,058409896	0,305531531	0,759961359	0,982191313	0.00780391
ENSG00000010361	FUZ	12,8198746	-0,376827145	0,224367209	-1,679510775	0,093052541	0,982191313	0.00780391
ENSG00000010379	SLC6A13	0,117541857	-0,017922545	0,058409896	-0,306840905	0,758964471	0,982191313	0.00780391
ENSG00000010404	IDS	392,307796	-0,157513441	0,17911685	-0,8793893	0,379190232	0,982191313	0.00780391
ENSG00000010438	PRSS3	0,225166807	-0,029845416	0,058409896	-0,51096505	0,60937553	0,982191313	0.00780391
ENSG00000010539	ZNF200	176,6509719	0,20577704	0,150912741	1,363549812	0,172709297	0,982191313	0.00780391
ENSG00000010610	CD4	594,7095772	-0,359495764	0,149570777	-2,403516058	0,016238254	0,982191313	0.00780391
ENSG00000010626	LRRC23	19,80083009	-0,074804107	0,229037339	-0,326602237	0,743968751	0,982191313	0.00780391
ENSG00000010671	BTK	253,2932876	-0,215841053	0,187821505	-1,149181792	0,250481027	0,982191313	0.00780391
ENSG00000010704	HFE	8,328711052	-0,032665346	0,210576331	-0,155123542	0,876723923	0,982191313	0.00780391
ENSG00000010803	SCMH1	920,059675	0,03585314	0,188013563	0,190694436	0,848764998	0,982191313	0.00780391
ENSG00000010810	FYN	74,80361415	0,02502088	0,218345209	0,114593218	0,908767555	0,982191313	0.00780391
ENSG00000010818	HIVEP2	82,5837087	-0,053716607	0,216521883	-0,248088582	0,80406587	0,982191313	0.00780391
ENSG00000011009	LYPLA2	671,3993054	-0,090829391	0,193187155	-0,470162684	0,638238792	0,982191313	0.00780391
ENSG00000011021	CLCN6	23,69602921	-0,134059656	0,228074778	-0,587788167	0,556674488	0,982191313	0.00780391
ENSG00000011028	MRC2	1351,16061	-0,032846743	0,155055556	-0,211838543	0,832232998	0,982191313	0.00780391
ENSG00000011105	TSPAN9	3,064095652	-0,023919014	0,123548631	-0,193599991	0,846489105	0,982191313	0.00780391
ENSG00000011132	APBA3	206,5712505	0,03327996	0,176370368	0,188693605	0,850332964	0,982191313	0.00780391
ENSG00000011143	MKS1	43,96106176	0,053425856	0,214125977	0,249506654	0,802968894	0,982191313	0.00780391
ENSG00000011198	ABHD5	59,44205914	-0,307471775	0,225196234	-1,36535043	0,172142936	0,982191313	0.00780391
ENSG00000011201	ANOS1	68,13129531	-0,159929434	0,20947116	-0,763491423	0,445170376	0,982191313	0.00780391
ENSG00000011243	AKAP8L	125,1806172	-0,16933587	0,224225968	-0,75520187	0,450127867	0,982191313	0.00780391
ENSG00000011260	UTP18	588,9665625	0,147970237	0,131000265	1,129541512	0,258669468	0,982191313	0.00780391
ENSG00000011275	RNF216	594,4894082	0,21143197	0,151190067	1,398451458	0,16197754	0,982191313	0.00780391
ENSG00000011295	TTC19	455,4553195	-0,06605729	0,174201492	-0,379200482	0,704538994	0,982191313	0.00780391
ENSG00000011304	PTBP1	5009,305425	0,133112329	0,160587817	0,828906772	0,407157163	0,982191313	0.00780391
ENSG00000011332	DPF1	60,37240281	-0,15902193	0,229004832	-0,694404256	0,487428726	0,982191313	0.00780391
ENSG00000011347	SYT7	0,220521285	0,017846065	0,058409896	0,305531531	0,759961359	0,982191313	0.00780391
ENSG00000011376	LARS2	197,4505861	-0,175997364	0,174678172	-1,007552125	0,313669522	0,982191313	0.00780391
ENSG00000011405	PIK3C2A	404,0520559	0,389044305	0,172845171	2,250825427	0,024396596	0,982191313	0.00780391
ENSG00000011422	PLAUR	692,4378675	-0,40111496	0,225239497	-1,78083758	0,074938988	0,982191313	0.00780391
ENSG00000011426	ANLN	443,2155517	-0,140048704	0,151831405	-0,922396151	0,356321977	0,982191313	0.00780391
ENSG00000011451	WIZ	326,7882996	-0,227264506	0,160996761	-1,411609176	0,158065069	0,982191313	0.00780391
ENSG00000011454	RABGAP1	277,4012041	0,165681345	0,179246213	0,92432271	0,355318322	0,982191313	0.00780391
ENSG00000011465	DCN	15,8594776	-0,586624725	0,22886942	-2,563141567	0,010372974	0,982191313	0.00780391
ENSG00000011485	PPP5C	274,4398446	-0,296196825	0,163071497	-1,816361724	0,069314903	0,982191313	0.00780391
ENSG00000011523	CEP68	55,83246114	0,027882532	0,211194681	0,132022887	0,894966189	0,982191313	0.00780391
ENSG00000011566	MAP4K3	49,15571499	0,443436237	0,215756539	2,055262093	0,039853697	0,982191313	0.00780391
ENSG00000011590	ZBTB32	2,097162599	-0,098921248	0,112653418	-0,878102505	0,379888094	0,982191313	0.00780391
ENSG00000011600	TYROBP	5952,33452	-0,072690763	0,151315537	-0,480391929	0,630948732	0,982191313	0.00780391
ENSG00000011638	TMEM159	57,66666457	-0,029342923	0,213612032	-0,1373655	0,8907419	0,982191313	0.00780391
ENSG00000012048	BRCA1	1668,173418	0,282118209	0,138706583	2,03392083	0,041959578	0,982191313	0.00780391
ENSG00000012061	ERCC1	399,3249824	-0,170822513	0,14869932	-1,148778036	0,250647518	0,982191313	0.00780391
ENSG00000012124	CD22	0,570190912	-0,036436669	0,064940133	-0,561080916	0,574742377	0,982191313	0.00780391
ENSG00000012171	SEMA3B	0,911241619	0,025301402	0,091841496	0,275489867	0,78293991	0,982191313	0.00780391
ENSG00000012174	MBTPS2	133,9644182	-0,189400963	0,187226505	-1,011614053	0,311722624	0,982191313	0.00780391
ENSG00000012211	PRICKLE3	7,247358503	0,123097396	0,211552795	0,581875535	0,560650521	0,982191313	0.00780391
ENSG00000012232	EXTL3	243,0554421	-0,349789771	0,166593125	-2,099665109	0,035758311	0,982191313	0.00780391
ENSG00000012660	ELOVL5	1238,658201	-0,144850175	0,120169052	-1,205386685	0,228054059	0,982191313	0.00780391
ENSG00000012779	ALOX5	9,888459823	0,351963668	0,218384841	1,61166712	0,107034396	0,982191313	0.00780391
ENSG00000012817	KDM5D	42,34817344	-0,036900056	0,209428942	-0,17619368	0,860141786	0,982191313	0.00780391
ENSG00000012822	CALCOCO1	10,26421299	0,241602197	0,201058676	1,201650193	0,229499086	0,982191313	0.00780391
ENSG00000012963	UBR7	512,1649931	-0,032885812	0,149680773	-0,219706318	0,826099884	0,982191313	0.00780391
ENSG00000012983	MAP4K5	251,1163644	-0,030748285	0,181145616	-0,169743467	0,865211889	0,982191313	0.00780391
ENSG00000013275	PSMC4	1693,945945	0,04489935	0,154035044	0,291487889	0,770678205	0,982191313	0.00780391
ENSG00000013288	MAN2B2	694,2718415	-0,106327348	0,147262743	-0,722024772	0,470279247	0,982191313	0.00780391
ENSG00000013297	CLDN11	0,772190557	-0,05408531	0,096094664	-0,562833646	0,573548167	0,982191313	0.00780391
ENSG00000013306	SLC25A39	1198,86854	0,157651138	0,165571623	0,952162788	0,34101443	0,982191313	0.00780391
ENSG00000013364	MVP	332,1469609	-0,106776227	0,150262588	-0,710597553	0,47733366	0,982191313	0.00780391
ENSG00000013374	NUB1	569,1024141	0,091158406	0,14668091	0,621474232	0,534287644	0,982191313	0.00780391
ENSG00000013375	PGM3	267,6026811	0,096660496	0,159657159	0,605425382	0,54489639	0,982191313	0.00780391
ENSG00000013441	CLK1	167,8842451	0,266745773	0,184518334	1,445632896	0,148280195	0,982191313	0.00780391
ENSG00000013503	POLR3B	88,57805677	0,212172961	0,183823151	1,154223285	0,248408638	0,982191313	0.00780391
ENSG00000013523	ANGEL1	30,66126599	-0,133340256	0,224763193	-0,593247737	0,55301537	0,982191313	0.00780391
ENSG00000013561	RNF14	269,0584943	-0,228286582	0,221472675	-1,030766354	0,3026504	0,982191313	0.00780391
ENSG00000013563	DNASE1L1	77,94044894	-0,213469316	0,192915278	-1,106544378	0,268490967	0,982191313	0.00780391
ENSG00000013573	DDX11	108,4344928	0,28637832	0,214979971	1,332116281	0,182821981	0,982191313	0.00780391
ENSG00000013583	HEBP1	154,6947525	-0,255330194	0,174618378	-1,462218335	0,143681389	0,982191313	0.00780391
ENSG00000013588	GPRC5A	0,465208975	-0,053405767	0,061317071	-0,870977146	0,383766632	0,982191313	0.00780391
ENSG00000013619	MAMLD1	1,126146965	-0,072879767	0,089353899	-0,815630517	0,41471149	0,982191313	0.00780391
ENSG00000013725	CD6	10,84909765	-0,202285213	0,199593071	-1,013488154	0,310827052	0,982191313	0.00780391
ENSG00000013810	TACC3	1607,2726	0,046320205	0,180208546	0,257036672	0,797150464	0,982191313	0.00780391
ENSG00000014123	UFL1	491,7834314	-0,133298059	0,164867754	-0,80851504	0,418794151	0,982191313	0.00780391
ENSG00000014138	POLA2	386,2197346	-0,132539908	0,139107887	-0,952785001	0,340699016	0,982191313	0.00780391
ENSG00000014164	ZC3H3	88,82146692	-0,125130474	0,222192211	-0,563163191	0,573323765	0,982191313	0.00780391
ENSG00000014216	CAPN1	381,0118668	-0,308609466	0,133514868	-2,311423964	0,020809449	0,982191313	0.00780391
ENSG00000014257	ACPP	197,2717453	-0,094423959	0,182755832	-0,516667279	0,605388441	0,982191313	0.00780391
ENSG00000014641	MDH1	2551,346452	-0,255022854	0,155179483	-1,643405753	0,100299011	0,982191313	0.00780391
ENSG00000014824	SLC30A9	865,423845	-0,039624089	0,12552373	-0,315670103	0,752252921	0,982191313	0.00780391
ENSG00000014914	MTMR11	116,3767865	-0,097550474	0,201841847	-0,483301533	0,628881652	0,982191313	0.00780391
ENSG00000014919	COX15	227,3798821	0,23488891	0,161602437	1,453498565	0,146085378	0,982191313	0.00780391
ENSG00000015133	CCDC88C	245,7373688	0,046172399	0,1631802	0,28295344	0,777212528	0,982191313	0.00780391
ENSG00000015153	YAF2	211,6187129	0,118946027	0,158780044	0,749124538	0,453782146	0,982191313	0.00780391
ENSG00000015171	ZMYND11	742,2393677	0,250009781	0,142084358	1,759586934	0,078477869	0,982191313	0.00780391
ENSG00000015413	DPEP1	1,974944688	-0,09586743	0,124301897	-0,771246715	0,440560709	0,982191313	0.00780391
ENSG00000015475	BID	1067,056591	-0,107658387	0,160230405	-0,671897369	0,501649035	0,982191313	0.00780391
ENSG00000015479	MATR3	2782,293268	0,154743667	0,155683048	0,993966068	0,320239387	0,982191313	0.00780391
ENSG00000015520	NPC1L1	0,253551028	0,017846065	0,058409896	0,305531531	0,759961359	0,982191313	0.00780391
ENSG00000015532	XYLT2	99,10652056	0,026700577	0,204287314	0,130701104	0,896011759	0,982191313	0.00780391
ENSG00000015592	STMN4	0,112583403	-0,017922545	0,058409896	-0,306840905	0,758964471	0,982191313	0.00780391
ENSG00000015676	NUDCD3	415,3981497	0,212660084	0,174965856	1,215437625	0,224199225	0,982191313	0.00780391
ENSG00000016082	ISL1	13,50633854	0,05591397	0,223102356	0,250620257	0,802107719	0,982191313	0.00780391
ENSG00000016391	CHDH	6,670885866	-0,02560293	0,184540177	-0,138739057	0,889656353	0,982191313	0.00780391
ENSG00000016402	IL20RA	4,443301541	0,072593134	0,1667115	0,435441672	0,663241868	0,982191313	0.00780391
ENSG00000016864	GLT8D1	225,8088295	-0,029002368	0,146736107	-0,197649841	0,843319037	0,982191313	0.00780391
ENSG00000017260	ATP2C1	336,607886	-0,055968588	0,171342138	-0,326648122	0,743934042	0,982191313	0.00780391
ENSG00000017427	IGF1	20,60846307	0,379455977	0,229063975	1,656550218	0,097610444	0,982191313	0.00780391
ENSG00000017797	RALBP1	1691,274023	-0,19492454	0,172681629	-1,128808786	0,258978505	0,982191313	0.00780391
ENSG00000018189	RUFY3	131,5553476	0,110484785	0,178354519	0,619467259	0,535608585	0,982191313	0.00780391
ENSG00000018280	SLC11A1	45,30825225	0,058437141	0,226174805	0,258371575	0,796120152	0,982191313	0.00780391
ENSG00000018408	WWTR1	68,92624098	-0,121741261	0,196163835	-0,620610117	0,534856181	0,982191313	0.00780391
ENSG00000018610	CXorf56	202,5572356	-0,189716349	0,171503373	-1,106196023	0,268641684	0,982191313	0.00780391
ENSG00000018625	ATP1A2	0,117541857	-0,017922545	0,058409896	-0,306840905	0,758964471	0,982191313	0.00780391
ENSG00000018699	TTC27	112,5166838	-0,037073103	0,21234083	-0,174592437	0,861399892	0,982191313	0.00780391
ENSG00000018869	ZNF582	25,57339861	-0,415160417	0,227486472	-1,824989473	0,068002618	0,982191313	0.00780391
ENSG00000019144	PHLDB1	222,6901824	0,300159596	0,160688072	1,867964382	0,061767036	0,982191313	0.00780391
ENSG00000019169	MARCO	6,886249965	0,171671237	0,1954583	0,878301084	0,379780348	0,982191313	0.00780391
ENSG00000019485	PRDM11	10,65564177	-0,12598807	0,221972134	-0,567585074	0,570316745	0,982191313	0.00780391
ENSG00000019549	SNAI2	9,916545948	-0,063875532	0,193447102	-0,330196378	0,741251583	0,982191313	0.00780391
ENSG00000019582	CD74	2274,933551	0,05896142	0,171279729	0,344240501	0,730665426	0,982191313	0.00780391
ENSG00000019995	ZRANB1	330,1965359	0,114461574	0,157780345	0,725448878	0,468176696	0,982191313	0.00780391
ENSG00000020129	NCDN	761,7935845	0,057572519	0,173001768	0,332785725	0,739296035	0,982191313	0.00780391
ENSG00000020181	ADGRA2	550,1083756	-0,246371387	0,207764242	-1,185821895	0,235692643	0,982191313	0.00780391
ENSG00000020256	ZFP64	91,32922657	-0,242069344	0,212478	-1,139267798	0,254591475	0,982191313	0.00780391
ENSG00000020426	MNAT1	241,4489889	-0,052943498	0,192320996	-0,275287143	0,783095641	0,982191313	0.00780391
ENSG00000020577	SAMD4A	4,9522533	0,089697699	0,197530877	0,45409457	0,649760762	0,982191313	0.00780391
ENSG00000020633	RUNX3	2094,19723	0,199372863	0,135556772	1,470770215	0,14135327	0,982191313	0.00780391
ENSG00000020922	MRE11	568,1106844	0,348789047	0,140450818	2,483353615	0,013015182	0,982191313	0.00780391
ENSG00000021488	SLC7A9	0,33775021	-0,041096004	0,058485073	-0,702675096	0,482258251	0,982191313	0.00780391
ENSG00000021574	SPAST	223,1348245	-0,034265349	0,16254978	-0,210799109	0,833044034	0,982191313	0.00780391
ENSG00000021762	OSBPL5	238,7892353	0,203956354	0,177169785	1,15119152	0,249653453	0,982191313	0.00780391
ENSG00000021776	AQR	360,987172	-0,017561459	0,150918448	-0,116363898	0,907364146	0,982191313	0.00780391
ENSG00000021826	CPS1	0,117541857	-0,017922545	0,058409896	-0,306840905	0,758964471	0,982191313	0.00780391
ENSG00000022267	FHL1	80,24884157	-0,108211717	0,21320213	-0,507554577	0,611765753	0,982191313	0.00780391
ENSG00000022277	RTF2	1587,203895	0,150699976	0,180044875	0,837013415	0,402585028	0,982191313	0.00780391
ENSG00000022355	GABRA1	0,110260642	0,005923195	0,058409896	0,101407385	0,919227074	0,982191313	0.00780391
ENSG00000022556	NLRP2	86,99332044	0,213564867	0,188316779	1,134072426	0,256764169	0,982191313	0.00780391
ENSG00000022567	SLC45A4	155,1577959	0,205187421	0,170708013	1,201978848	0,229371723	0,982191313	0.00780391
ENSG00000022840	RNF10	848,495636	0,028014236	0,150669883	0,185931223	0,852498697	0,982191313	0.00780391
ENSG00000022976	ZNF839	156,4039145	0,213188866	0,172571005	1,235368978	0,216693213	0,982191313	0.00780391
ENSG00000023041	ZDHHC6	478,867332	-0,028650391	0,132420999	-0,216358363	0,828708419	0,982191313	0.00780391
ENSG00000023171	GRAMD1B	71,57206922	0,164937453	0,205613676	0,802171609	0,422453697	0,982191313	0.00780391
ENSG00000023228	NDUFS1	650,7767553	0,191665918	0,14515632	1,320410427	0,186698024	0,982191313	0.00780391
ENSG00000023287	RB1CC1	947,1965881	0,106366107	0,178198119	0,596898038	0,550575458	0,982191313	0.00780391
ENSG00000023318	ERP44	811,8381895	-0,261520594	0,214297555	-1,220362008	0,222327673	0,982191313	0.00780391
ENSG00000023445	BIRC3	123,0699006	-0,24156497	0,19685811	-1,227101948	0,219784276	0,982191313	0.00780391
ENSG00000023516	AKAP11	301,384065	0,403792574	0,175605144	2,299434778	0,021480263	0,982191313	0.00780391
ENSG00000023572	GLRX2	709,1963881	-0,055281057	0,13655019	-0,404840573	0,685594703	0,982191313	0.00780391
ENSG00000023608	SNAPC1	244,9082991	0,069517331	0,159745014	0,435176846	0,663434068	0,982191313	0.00780391
ENSG00000023697	DERA	62,2356492	-0,175064124	0,180999321	-0,967208733	0,333439697	0,982191313	0.00780391
ENSG00000023734	STRAP	540,4624557	-0,382086808	0,139991894	-2,729349515	0,006345941	0,982191313	0.00780391
ENSG00000023839	ABCC2	0,126775514	0,005923195	0,058409896	0,101407385	0,919227074	0,982191313	0.00780391
ENSG00000023892	DEF6	351,6458118	-0,082894652	0,149804795	-0,553351126	0,580022998	0,982191313	0.00780391
ENSG00000023902	PLEKHO1	3450,80012	-0,1279972	0,145354133	-0,88058865	0,378540504	0,982191313	0.00780391
ENSG00000023909	GCLM	2111,241403	0,025863801	0,141251008	0,183105248	0,854715438	0,982191313	0.00780391
ENSG00000024048	UBR2	388,0883294	-0,036575019	0,144264305	-0,253527849	0,799860344	0,982191313	0.00780391
ENSG00000024862	CCDC28A	212,452159	-0,088721643	0,162073222	-0,547417037	0,584092253	0,982191313	0.00780391
ENSG00000025039	RRAGD	440,4661185	0,246247411	0,145772432	1,689259129	0,091169782	0,982191313	0.00780391
ENSG00000025156	HSF2	409,1678968	0,058906033	0,174918143	0,336763428	0,736295245	0,982191313	0.00780391
ENSG00000025293	PHF20	571,4025181	-0,021921603	0,131396095	-0,166836028	0,867499069	0,982191313	0.00780391
ENSG00000025423	HSD17B6	17,7994111	-0,243804164	0,227637527	-1,071019211	0,284160792	0,982191313	0.00780391
ENSG00000025434	NR1H3	72,81771244	-0,029469786	0,21160157	-0,139270165	0,889236665	0,982191313	0.00780391
ENSG00000025708	TYMP	781,946516	0,249711337	0,203193321	1,228934771	0,219096263	0,982191313	0.00780391
ENSG00000025770	NCAPH2	1054,94147	-0,031617234	0,212036962	-0,1491119	0,881465336	0,982191313	0.00780391
ENSG00000025772	TOMM34	491,9384455	-0,121705626	0,16172278	-0,7525571	0,451716105	0,982191313	0.00780391
ENSG00000025800	KPNA6	1685,919695	0,239967452	0,146084261	1,642664651	0,100452336	0,982191313	0.00780391
ENSG00000026036	RTEL1-TNFRSF6B	0,575142047	0,011612052	0,072686201	0,159755941	0,873073332	0,982191313	0.00780391
ENSG00000026103	FAS	0,932391183	0,076792315	0,085078671	0,902603611	0,366736309	0,982191313	0.00780391
ENSG00000026297	RNASET2	4234,434617	-0,287473909	0,175174128	-1,641075154	0,100781816	0,982191313	0.00780391
ENSG00000026508	CD44	744,4237057	-0,170253836	0,148810545	-1,144097928	0,252583027	0,982191313	0.00780391
ENSG00000026559	KCNG1	85,78802152	-0,25258868	0,205805257	-1,227318894	0,219702757	0,982191313	0.00780391
ENSG00000026652	AGPAT4	115,5586831	-0,034915515	0,203230658	-0,171802403	0,863592876	0,982191313	0.00780391
ENSG00000026751	SLAMF7	14,17304158	0,1116423	0,228418894	0,48876123	0,625010749	0,982191313	0.00780391
ENSG00000026950	BTN3A1	18,81329261	0,031445587	0,229019601	0,137305222	0,890789543	0,982191313	0.00780391
ENSG00000027001	MIPEP	37,32941069	-0,301700192	0,222417599	-1,356458273	0,174953403	0,982191313	0.00780391
ENSG00000027075	PRKCH	27,14208528	-0,212404709	0,229059274	-0,927291464	0,353775225	0,982191313	0.00780391
ENSG00000027697	IFNGR1	108,9477546	-0,339688672	0,229059994	-1,482968135	0,138082877	0,982191313	0.00780391
ENSG00000027847	B4GALT7	245,8868861	0,079240527	0,165202867	0,479655884	0,631472102	0,982191313	0.00780391
ENSG00000027869	SH2D2A	25,93175342	-0,135299799	0,22849256	-0,59214094	0,553756214	0,982191313	0.00780391
ENSG00000028116	VRK2	368,7082224	0,112920276	0,182309635	0,619387323	0,535661231	0,982191313	0.00780391
ENSG00000028137	TNFRSF1B	930,2700419	0,102959774	0,16981209	0,606315925	0,544304986	0,982191313	0.00780391
ENSG00000028203	VEZT	191,2016552	0,37793827	0,176331009	2,143345473	0,032085368	0,982191313	0.00780391
ENSG00000028277	POU2F2	3471,727953	-0,05275502	0,126861172	-0,415848435	0,677520914	0,982191313	0.00780391
ENSG00000028310	BRD9	3185,420395	0,068019837	0,185427166	0,366827787	0,71374748	0,982191313	0.00780391
ENSG00000028528	SNX1	524,4479412	-0,544307082	0,20206273	-2,693752986	0,00706525	0,982191313	0.00780391
ENSG00000028839	TBPL1	92,45146736	-0,305250372	0,228268174	-1,337244548	0,181142825	0,982191313	0.00780391
ENSG00000029153	ARNTL2	63,36114367	-0,242524897	0,225724496	-1,07442879	0,282630545	0,982191313	0.00780391
ENSG00000029363	BCLAF1	3121,978477	0,047754199	0,159964584	0,298529825	0,765298816	0,982191313	0.00780391
ENSG00000029364	SLC39A9	458,7929386	-0,226938488	0,135959664	-1,669160401	0,095085596	0,982191313	0.00780391
ENSG00000029534	ANK1	12,19879919	-0,126887866	0,226876991	-0,559280452	0,575970334	0,982191313	0.00780391
ENSG00000029639	TFB1M	300,0246487	-0,120075288	0,167887053	-0,715214696	0,47447639	0,982191313	0.00780391
ENSG00000029725	RABEP1	528,7265193	0,290065898	0,187556385	1,546553047	0,121971059	0,982191313	0.00780391
ENSG00000029993	HMGB3	1216,11101	0,052425274	0,140875114	0,372140067	0,709788566	0,982191313	0.00780391
ENSG00000030066	NUP160	168,7870995	-0,393579384	0,21885816	-1,798330862	0,072124592	0,982191313	0.00780391
ENSG00000030110	BAK1	741,9422723	-0,051886925	0,185634566	-0,279511119	0,779852606	0,982191313	0.00780391
ENSG00000030419	IKZF2	1,223520353	-0,068568839	0,09978962	-0,687133979	0,491998303	0,982191313	0.00780391
ENSG00000030582	GRN	3694,622309	0,161993717	0,207223871	0,781732901	0,434371562	0,982191313	0.00780391
ENSG00000031003	FAM13B	199,4807214	0,252688261	0,181180422	1,394677516	0,163113108	0,982191313	0.00780391
ENSG00000031081	ARHGAP31	304,0262273	0,399147192	0,179507511	2,223568193	0,026177511	0,982191313	0.00780391
ENSG00000031691	CENPQ	678,2230096	0,10631593	0,152912324	0,695273782	0,486883742	0,982191313	0.00780391
ENSG00000031698	SARS	1297,922882	0,116046871	0,188450168	0,615796061	0,538029127	0,982191313	0.00780391
ENSG00000031823	RANBP3	526,806831	0,067142527	0,176580416	0,380237679	0,703768992	0,982191313	0.00780391
ENSG00000032219	ARID4A	1028,265132	0,076334574	0,146033451	0,522719782	0,60116927	0,982191313	0.00780391
ENSG00000032389	EIPR1	258,5127564	-0,244328951	0,221545548	-1,102838458	0,270097324	0,982191313	0.00780391
ENSG00000032444	PNPLA6	230,9820105	-0,332599044	0,210711252	-1,578458862	0,114460232	0,982191313	0.00780391
ENSG00000032742	IFT88	101,2994688	0,125726279	0,196471153	0,639922334	0,522223093	0,982191313	0.00780391
ENSG00000033011	ALG1	247,3926252	0,142671999	0,166763837	0,8555332	0,392256033	0,982191313	0.00780391
ENSG00000033030	ZCCHC8	193,5553295	0,087750886	0,179255483	0,489529715	0,624466722	0,982191313	0.00780391
ENSG00000033050	ABCF2	539,1769402	-0,097594036	0,139122161	-0,701498849	0,482991753	0,982191313	0.00780391
ENSG00000033122	LRRC7	0,882366351	-0,082919226	0,07486505	-1,107582583	0,268042129	0,982191313	0.00780391
ENSG00000033170	FUT8	98,55665017	0,317365048	0,194932167	1,628079412	0,103508048	0,982191313	0.00780391
ENSG00000033178	UBA6	685,660792	0,270194215	0,147319327	1,834071743	0,066643345	0,982191313	0.00780391
ENSG00000033327	GAB2	448,8433607	0,303519566	0,175280762	1,731619387	0,083341352	0,982191313	0.00780391
ENSG00000033627	ATP6V0A1	239,4135579	0,230410578	0,179099128	1,28649749	0,198269494	0,982191313	0.00780391
ENSG00000033800	PIAS1	469,7563467	0,049474952	0,13480618	0,367008044	0,713613018	0,982191313	0.00780391
ENSG00000033867	SLC4A7	508,8036066	0,165217634	0,133049489	1,241775784	0,2143193	0,982191313	0.00780391
ENSG00000034053	APBA2	433,370811	0,019860817	0,179010465	0,110947796	0,911657743	0,982191313	0.00780391
ENSG00000034152	MAP2K3	185,2356901	-0,28000089	0,219144886	-1,277697578	0,201356079	0,982191313	0.00780391
ENSG00000034510	TMSB10	4651,201301	-0,273136634	0,203303592	-1,343491428	0,1791129	0,982191313	0.00780391
ENSG00000034533	ASTE1	65,88777545	-0,128999401	0,211906979	-0,608754849	0,542686945	0,982191313	0.00780391
ENSG00000034677	RNF19A	292,4095505	0,3740125	0,183962671	2,0330891	0,042043522	0,982191313	0.00780391
ENSG00000034693	PEX3	54,84133962	0,047693873	0,217526369	0,219255594	0,826450951	0,982191313	0.00780391
ENSG00000034713	GABARAPL2	561,4782702	-0,371603708	0,20187874	-1,840727302	0,065661531	0,982191313	0.00780391
ENSG00000035115	SH3YL1	40,1617867	0,031603967	0,213121113	0,148291113	0,882113029	0,982191313	0.00780391
ENSG00000035141	FAM136A	427,9896885	-0,150850894	0,148775608	-1,013949101	0,31060704	0,982191313	0.00780391
ENSG00000035403	VCL	598,6804779	0,119905986	0,150079436	0,798950138	0,424319325	0,982191313	0.00780391
ENSG00000035499	DEPDC1B	138,0758512	-0,304076541	0,226886329	-1,340215351	0,180175342	0,982191313	0.00780391
ENSG00000035664	DAPK2	6,133482128	0,207193122	0,185909241	1,114485333	0,265071033	0,982191313	0.00780391
ENSG00000035681	NSMAF	504,0722827	-0,319208814	0,225591275	-1,41498741	0,157072187	0,982191313	0.00780391
ENSG00000035687	ADSS	781,8825856	-0,017109083	0,167687063	-0,102029834	0,918732994	0,982191313	0.00780391
ENSG00000035720	STAP1	21,6351515	0,100299115	0,228071165	0,439771136	0,660102875	0,982191313	0.00780391
ENSG00000035862	TIMP2	1402,589036	0,049059695	0,116300164	0,421836854	0,673144103	0,982191313	0.00780391
ENSG00000036054	TBC1D23	160,5319155	-0,216153949	0,18145665	-1,191215364	0,23356905	0,982191313	0.00780391
ENSG00000036257	CUL3	460,0252733	-0,089724262	0,190432099	-0,47116144	0,637525453	0,982191313	0.00780391
ENSG00000036448	MYOM2	6,841455379	-0,033900756	0,209890216	-0,161516609	0,871686531	0,982191313	0.00780391
ENSG00000036530	CYP46A1	17,9266249	-0,114761877	0,229043245	-0,501048947	0,616336675	0,982191313	0.00780391
ENSG00000036549	AC118549.1	633,3040858	0,032028514	0,124856452	0,256522701	0,797547254	0,982191313	0.00780391
ENSG00000036565	SLC18A1	2,851598554	0,111258539	0,145626404	0,763999764	0,444867383	0,982191313	0.00780391
ENSG00000036672	USP2	61,75997702	-0,067382668	0,2000835	-0,33677274	0,736288224	0,982191313	0.00780391
ENSG00000037042	TUBG2	28,96122904	0,123995609	0,228656068	0,542279985	0,587625641	0,982191313	0.00780391
ENSG00000037241	RPL26L1	268,6622848	-0,133723494	0,191468258	-0,698410773	0,484920341	0,982191313	0.00780391
ENSG00000037280	FLT4	0,553182085	-0,011237974	0,062783693	-0,178995115	0,857941537	0,982191313	0.00780391
ENSG00000037474	NSUN2	1149,167474	-0,496631804	0,218104073	-2,277040487	0,022783808	0,982191313	0.00780391
ENSG00000037637	FBXO42	162,4109978	0,070641881	0,173586409	0,406955137	0,684040939	0,982191313	0.00780391
ENSG00000037749	MFAP3	30,81221282	0,090330987	0,225474815	0,400625617	0,688695783	0,982191313	0.00780391
ENSG00000037757	MRI1	145,5314263	0,212278225	0,169848624	1,249808328	0,211369573	0,982191313	0.00780391
ENSG00000037897	METTL1	457,8152192	0,237557352	0,18388559	1,291875843	0,196400145	0,982191313	0.00780391
ENSG00000037965	HOXC8	0,117541857	-0,017922545	0,058409896	-0,306840905	0,758964471	0,982191313	0.00780391
ENSG00000038002	AGA	298,3306385	0,318328765	0,147301945	2,161062878	0,030690483	0,982191313	0.00780391
ENSG00000038210	PI4K2B	203,8414316	-0,196995636	0,212763976	-0,925888112	0,35450413	0,982191313	0.00780391
ENSG00000038219	BOD1L1	1603,972948	0,105070658	0,158051034	0,664789439	0,506185178	0,982191313	0.00780391
ENSG00000038274	MAT2B	248,1991175	-0,292698954	0,184393378	-1,587361522	0,112430789	0,982191313	0.00780391
ENSG00000038295	TLL1	0,253551028	0,017846065	0,058409896	0,305531531	0,759961359	0,982191313	0.00780391
ENSG00000038358	EDC4	1,479563423	0,019456775	0,116785693	0,166602384	0,867682918	0,982191313	0.00780391
ENSG00000038382	TRIO	19,61632958	-0,051810596	0,229063502	-0,226184424	0,821057984	0,982191313	0.00780391
ENSG00000038945	MSR1	1,423262484	-0,136474461	0,120816071	-1,129605193	0,258642622	0,982191313	0.00780391
ENSG00000039068	CDH1	2,900346774	-0,069675842	0,165297114	-0,421518804	0,673376283	0,982191313	0.00780391
ENSG00000039123	MTREX	1837,33411	0,141680506	0,180766207	0,783777611	0,433170613	0,982191313	0.00780391
ENSG00000039319	ZFYVE16	102,8701099	0,171155624	0,191904178	0,891880652	0,372456906	0,982191313	0.00780391
ENSG00000039523	RIPOR1	167,5494351	0,33319165	0,169722366	1,963157001	0,049627934	0,982191313	0.00780391
ENSG00000039560	RAI14	390,9128382	0,155434155	0,155945902	0,996718428	0,318901202	0,982191313	0.00780391
ENSG00000039600	SOX30	0,119857299	0,005923195	0,058409896	0,101407385	0,919227074	0,982191313	0.00780391
ENSG00000039650	PNKP	255,7494096	0,213886436	0,167938079	1,273602966	0,202804161	0,982191313	0.00780391
ENSG00000040199	PHLPP2	19,25135672	-0,241858799	0,209702035	-1,153345029	0,248768795	0,982191313	0.00780391
ENSG00000040275	SPDL1	926,4212275	0,118641527	0,161014731	0,736836477	0,461221798	0,982191313	0.00780391
ENSG00000040341	STAU2	1735,349279	0,195848036	0,181397486	1,07966235	0,280292566	0,982191313	0.00780391
ENSG00000040487	PQLC2	264,9184048	0,024057969	0,166373264	0,144602374	0,885024823	0,982191313	0.00780391
ENSG00000040531	CTNS	37,15415371	0,225213683	0,226164319	0,995796703	0,319348932	0,982191313	0.00780391
ENSG00000040633	PHF23	186,2741878	0,157474396	0,183590098	0,857749944	0,391030555	0,982191313	0.00780391
ENSG00000040731	CDH10	0,192445737	-0,017922545	0,058409896	-0,306840905	0,758964471	0,982191313	0.00780391
ENSG00000040933	INPP4A	72,44302374	0,094973468	0,209713438	0,45287259	0,650640489	0,982191313	0.00780391
ENSG00000041353	RAB27B	39,63353758	0,151379967	0,216595883	0,698905099	0,484611341	0,982191313	0.00780391
ENSG00000041357	PSMA4	4595,582227	-0,147943954	0,155916755	-0,948865014	0,34268927	0,982191313	0.00780391
ENSG00000041802	LSG1	833,0364713	0,225615054	0,139891878	1,612781653	0,106791953	0,982191313	0.00780391
ENSG00000041982	TNC	0,235083714	-0,029845416	0,058409896	-0,51096505	0,60937553	0,982191313	0.00780391
ENSG00000041988	THAP3	280,7893722	0,061456821	0,210661036	0,291733215	0,770490611	0,982191313	0.00780391
ENSG00000042088	TDP1	275,9111482	-0,257538667	0,179756398	-1,432709325	0,151940924	0,982191313	0.00780391
ENSG00000042286	AIFM2	186,9778992	-0,463819502	0,183276663	-2,530706828	0,011383295	0,982191313	0.00780391
ENSG00000042317	SPATA7	67,23973677	-0,105552425	0,223582134	-0,472096867	0,636857649	0,982191313	0.00780391
ENSG00000042429	MED17	123,5814613	-0,041150673	0,182938793	-0,224942302	0,82202416	0,982191313	0.00780391
ENSG00000042493	CAPG	3713,715437	0,235121259	0,205810879	1,142414143	0,253281915	0,982191313	0.00780391
ENSG00000042753	AP2S1	2634,664816	-0,161154674	0,207487364	-0,776696328	0,437337954	0,982191313	0.00780391
ENSG00000042832	TG	0,424531209	-0,011536352	0,074169994	-0,155539339	0,876396143	0,982191313	0.00780391
ENSG00000042980	ADAM28	40,80821733	0,097820886	0,228524265	0,4280547	0,668611297	0,982191313	0.00780391
ENSG00000043093	DCUN1D1	181,8757354	-0,164342342	0,168060594	-0,977875528	0,32813589	0,982191313	0.00780391
ENSG00000043143	JADE2	387,4447073	0,134289098	0,18316346	0,733165327	0,4634576	0,982191313	0.00780391
ENSG00000043462	LCP2	160,5764609	0,0854567	0,161996834	0,527520804	0,597831974	0,982191313	0.00780391
ENSG00000043514	TRIT1	674,7991949	-0,22359309	0,213329522	-1,048111337	0,294587314	0,982191313	0.00780391
ENSG00000043591	ADRB1	869,7975857	0,071498235	0,15888279	0,450006167	0,652705994	0,982191313	0.00780391
ENSG00000044012	GUCA2B	0,117541857	-0,017922545	0,058409896	-0,306840905	0,758964471	0,982191313	0.00780391
ENSG00000044090	CUL7	44,39266148	-0,052520459	0,21177438	-0,24800195	0,804132898	0,982191313	0.00780391
ENSG00000044115	CTNNA1	476,0128233	-0,036320354	0,154918099	-0,234448746	0,814636619	0,982191313	0.00780391
ENSG00000044446	PHKA2	102,2324821	0,281638684	0,196749681	1,431456876	0,152299318	0,982191313	0.00780391
ENSG00000044459	CNTLN	927,7475996	0,135979072	0,132376304	1,027216106	0,304318716	0,982191313	0.00780391
ENSG00000044574	HSPA5	18489,87014	0,061889558	0,14030271	0,441114488	0,659130115	0,982191313	0.00780391
ENSG00000046604	DSG2	67,31898991	0,033048022	0,223882096	0,147613508	0,882647794	0,982191313	0.00780391
ENSG00000046647	GEMIN8	63,40004252	-0,037306976	0,208257468	-0,179138717	0,857828782	0,982191313	0.00780391
ENSG00000046651	OFD1	490,1524936	0,083196082	0,172185272	0,48317769	0,628969575	0,982191313	0.00780391
ENSG00000046653	GPM6B	20,15758687	-0,183663954	0,228146287	-0,805027145	0,420804016	0,982191313	0.00780391
ENSG00000047056	WDR37	87,67469112	-0,071677047	0,204329656	-0,350791207	0,725744994	0,982191313	0.00780391
ENSG00000047188	YTHDC2	151,5409134	-0,135174916	0,212499921	-0,636117492	0,524699846	0,982191313	0.00780391
ENSG00000047230	CTPS2	76,83891078	-0,341847354	0,211860091	-1,613552381	0,106624553	0,982191313	0.00780391
ENSG00000047249	ATP6V1H	128,7015672	-0,215712547	0,213277918	-1,011415287	0,311817707	0,982191313	0.00780391
ENSG00000047315	POLR2B	588,6886156	-0,344476994	0,216736621	-1,589380666	0,111974477	0,982191313	0.00780391
ENSG00000047346	FAM214A	10,85081951	-0,066689088	0,216228537	-0,308419456	0,757763179	0,982191313	0.00780391
ENSG00000047365	ARAP2	5,73205511	0,155891576	0,172962803	0,901301168	0,367428213	0,982191313	0.00780391
ENSG00000047578	KIAA0556	21,6471553	-0,052388326	0,204088086	-0,256694682	0,797414477	0,982191313	0.00780391
ENSG00000047579	DTNBP1	183,1052012	0,146771641	0,167675562	0,875331143	0,381393754	0,982191313	0.00780391
ENSG00000047597	XK	31,37202949	-0,409393444	0,225748786	-1,813491233	0,06975609	0,982191313	0.00780391
ENSG00000047617	ANO2	0,302890299	-0,029845416	0,058409896	-0,51096505	0,60937553	0,982191313	0.00780391
ENSG00000047621	C12orf4	148,5474805	0,360760115	0,181549834	1,987113443	0,046909827	0,982191313	0.00780391
ENSG00000047634	SCML1	2,75104148	0,11389319	0,145762398	0,781361937	0,434589651	0,982191313	0.00780391
ENSG00000047644	WWC3	352,5994165	-0,020136412	0,181898604	-0,110701302	0,911853213	0,982191313	0.00780391
ENSG00000047648	ARHGAP6	0,802581547	0,046201931	0,089062742	0,518757116	0,603930126	0,982191313	0.00780391
ENSG00000047662	FAM184B	4,64675809	0,076578297	0,170103581	0,450186273	0,652576133	0,982191313	0.00780391
ENSG00000047849	MAP4	1036,540462	0,223591012	0,135601023	1,648888831	0,099170412	0,982191313	0.00780391
ENSG00000047936	ROS1	2,521575912	-0,176362778	0,133740368	-1,318695172	0,187271041	0,982191313	0.00780391
ENSG00000048028	USP28	66,53391431	0,173678229	0,197553017	0,879147442	0,379321337	0,982191313	0.00780391
ENSG00000048052	HDAC9	448,0248627	0,048092707	0,138547848	0,34711984	0,728501289	0,982191313	0.00780391
ENSG00000048140	TSPAN17	241,6427346	-0,073389349	0,199191002	-0,368437068	0,712547362	0,982191313	0.00780391
ENSG00000048162	NOP16	725,1641471	-0,42198944	0,168456916	-2,505028891	0,012244139	0,982191313	0.00780391
ENSG00000048342	CC2D2A	2,534375439	0,128721679	0,117247403	1,097863798	0,272263968	0,982191313	0.00780391
ENSG00000048405	ZNF800	539,4257102	0,088302836	0,188397542	0,468704822	0,63928064	0,982191313	0.00780391
ENSG00000048471	SNX29	31,08814658	0,052266908	0,22878656	0,228452704	0,819294321	0,982191313	0.00780391
ENSG00000048544	MRPS10	2676,462981	0,243821036	0,166362076	1,465604673	0,142756017	0,982191313	0.00780391
ENSG00000048649	RSF1	2208,387106	0,149984308	0,114130155	1,314151446	0,188795244	0,982191313	0.00780391
ENSG00000048707	VPS13D	106,5648784	0,054443437	0,185210866	0,293953796	0,76879321	0,982191313	0.00780391
ENSG00000048740	CELF2	2360,597562	0,041168758	0,142661059	0,288577407	0,772904787	0,982191313	0.00780391
ENSG00000048828	FAM120A	4023,440417	-0,108031229	0,139349591	-0,77525329	0,438190004	0,982191313	0.00780391
ENSG00000049089	COL9A2	2534,465214	-0,053426847	0,147520399	-0,362165826	0,717228115	0,982191313	0.00780391
ENSG00000049130	KITLG	63,03731047	-0,16636261	0,228454999	-0,728207353	0,466486666	0,982191313	0.00780391
ENSG00000049167	ERCC8	48,90089597	0,035937705	0,225522427	0,15935313	0,873390664	0,982191313	0.00780391
ENSG00000049192	ADAMTS6	1,886220262	0,12147155	0,115785301	1,049110283	0,294127364	0,982191313	0.00780391
ENSG00000049239	H6PD	276,2045823	0,053016722	0,180713861	0,293373855	0,769236408	0,982191313	0.00780391
ENSG00000049245	VAMP3	190,9709956	0,131167729	0,155641391	0,842756083	0,399364874	0,982191313	0.00780391
ENSG00000049247	UTS2	134,0830457	-0,174181496	0,188141411	-0,925800944	0,354549436	0,982191313	0.00780391
ENSG00000049249	TNFRSF9	11,33582657	-0,064539777	0,222504773	-0,29006019	0,771770191	0,982191313	0.00780391
ENSG00000049323	LTBP1	29,14423872	0,16234879	0,22868537	0,709922064	0,477752467	0,982191313	0.00780391
ENSG00000049449	RCN1	403,8300007	0,174923114	0,18903139	0,925365436	0,354775852	0,982191313	0.00780391
ENSG00000049540	ELN	0,117541857	-0,017922545	0,058409896	-0,306840905	0,758964471	0,982191313	0.00780391
ENSG00000049541	RFC2	445,5816336	-0,183777646	0,132556782	-1,38640697	0,165622669	0,982191313	0.00780391
ENSG00000049618	ARID1B	691,3192256	-0,189697137	0,170371049	-1,113435283	0,265521529	0,982191313	0.00780391
ENSG00000049656	CLPTM1L	3471,6347	-0,359219274	0,193226606	-1,859057004	0,063019059	0,982191313	0.00780391
ENSG00000049759	NEDD4L	147,2476466	0,171975452	0,167871778	1,024445287	0,305625001	0,982191313	0.00780391
ENSG00000049768	FOXP3	0,23012526	-0,029845416	0,058409896	-0,51096505	0,60937553	0,982191313	0.00780391
ENSG00000049769	PPP1R3F	25,07852764	-0,146789718	0,22561341	-0,650624968	0,515288609	0,982191313	0.00780391
ENSG00000049860	HEXB	2490,823719	-0,210766005	0,220234985	-0,957005102	0,33856468	0,982191313	0.00780391
ENSG00000049883	PTCD2	98,61603854	-0,04441639	0,221929277	-0,200137586	0,841372979	0,982191313	0.00780391
ENSG00000050030	NEXMIF	27,78483147	-0,03756889	0,228610374	-0,164335895	0,869466726	0,982191313	0.00780391
ENSG00000050130	JKAMP	75,35196679	-0,26934663	0,221898479	-1,213828195	0,224813337	0,982191313	0.00780391
ENSG00000050327	ARHGEF5	28,99046522	0,141150927	0,227816956	0,619580428	0,535534055	0,982191313	0.00780391
ENSG00000050344	NFE2L3	229,3570498	0,046737648	0,192120023	0,243273174	0,807793785	0,982191313	0.00780391
ENSG00000050393	MCUR1	266,6538974	-0,050273987	0,165096602	-0,304512548	0,760737435	0,982191313	0.00780391
ENSG00000050405	LIMA1	745,8482104	0,242199164	0,149342693	1,621767759	0,104853084	0,982191313	0.00780391
ENSG00000050426	LETMD1	124,7369684	0,456243854	0,182368058	2,501775037	0,012357242	0,982191313	0.00780391
ENSG00000050438	SLC4A8	8,180462333	0,449316884	0,206594853	2,174869693	0,029639883	0,982191313	0.00780391
ENSG00000050555	LAMC3	1,008860653	0,086138012	0,077730777	1,108158386	0,267793419	0,982191313	0.00780391
ENSG00000050730	TNIP3	3,350211544	-0,111800339	0,153960559	-0,726162204	0,467739339	0,982191313	0.00780391
ENSG00000050748	MAPK9	198,2527289	-0,28777943	0,193521514	-1,487066857	0,136997154	0,982191313	0.00780391
ENSG00000050767	COL23A1	106,1009616	0,460253831	0,205269756	2,242190176	0,024949084	0,982191313	0.00780391
ENSG00000050820	BCAR1	113,1032477	-0,083613122	0,201581545	-0,4147856	0,678298862	0,982191313	0.00780391
ENSG00000051009	FAM160A2	103,1228855	0,164790067	0,184179912	0,894723347	0,370934995	0,982191313	0.00780391
ENSG00000051108	HERPUD1	256,8377051	-0,44041817	0,175475232	-2,50985946	0,012077922	0,982191313	0.00780391
ENSG00000051128	HOMER3	1478,891136	-0,071291711	0,177390443	-0,401891501	0,687763878	0,982191313	0.00780391
ENSG00000051180	RAD51	547,4503558	0,130089613	0,143059733	0,909337727	0,363171882	0,982191313	0.00780391
ENSG00000051341	POLQ	148,2559107	0,25715305	0,183446415	1,401788362	0,160978455	0,982191313	0.00780391
ENSG00000051382	PIK3CB	474,8964926	-0,122677076	0,161744579	-0,75846175	0,448174603	0,982191313	0.00780391
ENSG00000051523	CYBA	737,605381	-0,121307477	0,184381941	-0,657914087	0,510593338	0,982191313	0.00780391
ENSG00000051596	THOC3	36,22917962	-0,082845571	0,104254932	-0,794644144	0,426820532	0,982191313	0.00780391
ENSG00000051620	HEBP2	2734,266234	-0,107252203	0,132837868	-0,807391784	0,419440799	0,982191313	0.00780391
ENSG00000051825	MPHOSPH9	307,2427096	0,034704567	0,155573971	0,22307438	0,823477618	0,982191313	0.00780391
ENSG00000052126	PLEKHA5	37,91117684	0,2432169	0,220051563	1,105272313	0,269041611	0,982191313	0.00780391
ENSG00000052344	PRSS8	0,126775514	0,005923195	0,058409896	0,101407385	0,919227074	0,982191313	0.00780391
ENSG00000052723	SIKE1	329,9958953	0,035320646	0,14474172	0,244025329	0,807211203	0,982191313	0.00780391
ENSG00000052749	RRP12	356,1598317	0,182892812	0,196212934	0,932113946	0,351277642	0,982191313	0.00780391
ENSG00000052795	FNIP2	196,5643178	0,088774887	0,158996043	0,558346517	0,576607786	0,982191313	0.00780391
ENSG00000052802	MSMO1	326,0754519	-0,07133261	0,15852523	-0,449976382	0,65272747	0,982191313	0.00780391
ENSG00000052841	TTC17	736,0167563	0,272191388	0,156013592	1,744664579	0,081043272	0,982191313	0.00780391
ENSG00000052850	ALX4	35,42633895	-0,116517857	0,228735193	-0,509400653	0,610471419	0,982191313	0.00780391
ENSG00000053254	FOXN3	2817,426652	-0,056031474	0,179741256	-0,311734075	0,75524263	0,982191313	0.00780391
ENSG00000053371	AKR7A2	806,7481771	0,094766275	0,132344556	0,716057225	0,473956015	0,982191313	0.00780391
ENSG00000053372	MRTO4	2496,542738	-0,160915928	0,115449578	-1,393819973	0,163371975	0,982191313	0.00780391
ENSG00000053501	USE1	313,3234044	-0,028016845	0,169917935	-0,164884567	0,86903484	0,982191313	0.00780391
ENSG00000053524	MCF2L2	1,518622787	-0,018889739	0,112969812	-0,1672105	0,867204423	0,982191313	0.00780391
ENSG00000053747	LAMA3	4,219327105	-0,1315054	0,18719231	-0,702514969	0,48235807	0,982191313	0.00780391
ENSG00000053770	AP5M1	165,0064967	-0,075057362	0,177714658	-0,422347615	0,672771309	0,982191313	0.00780391
ENSG00000053900	ANAPC4	328,3099038	-0,095123657	0,155116912	-0,613238465	0,539718674	0,982191313	0.00780391
ENSG00000053918	KCNQ1	128,3800097	-0,032299662	0,200186375	-0,161347953	0,871819357	0,982191313	0.00780391
ENSG00000054116	TRAPPC3	1375,378573	0,380858547	0,161306382	2,361087899	0,018221411	0,982191313	0.00780391
ENSG00000054118	THRAP3	3270,220229	0,082173494	0,147766717	0,55610286	0,57814054	0,982191313	0.00780391
ENSG00000054148	PHPT1	1569,120621	0,364735851	0,173848811	2,098006009	0,035904615	0,982191313	0.00780391
ENSG00000054267	ARID4B	2321,749955	-0,07553705	0,117995692	-0,640167867	0,522063471	0,982191313	0.00780391
ENSG00000054277	OPN3	262,9890892	-0,166193295	0,172861305	-0,96142566	0,336338187	0,982191313	0.00780391
ENSG00000054282	SDCCAG8	2552,629816	0,031324631	0,149857037	0,209030097	0,834424744	0,982191313	0.00780391
ENSG00000054356	PTPRN	0,112583403	-0,017922545	0,058409896	-0,306840905	0,758964471	0,982191313	0.00780391
ENSG00000054392	HHAT	10,68900596	-0,152706763	0,213585485	-0,714967885	0,474628888	0,982191313	0.00780391
ENSG00000054523	KIF1B	204,671397	0,190041755	0,173260148	1,09685786	0,272703533	0,982191313	0.00780391
ENSG00000054611	TBC1D22A	186,4033519	0,022985885	0,210453164	0,109220905	0,913027279	0,982191313	0.00780391
ENSG00000054654	SYNE2	2,278527866	0,062577506	0,107579232	0,581687609	0,56077712	0,982191313	0.00780391
ENSG00000054690	PLEKHH1	21,4989676	0,162579148	0,229061273	0,709762704	0,4778513	0,982191313	0.00780391
ENSG00000054793	ATP9A	6,231144713	-0,135527346	0,181220388	-0,747859263	0,454545051	0,982191313	0.00780391
ENSG00000054938	CHRDL2	0,352298001	0,006689242	0,05849488	0,114356018	0,908955577	0,982191313	0.00780391
ENSG00000054965	FAM168A	32,4078364	-0,053980329	0,228884784	-0,235840618	0,813556348	0,982191313	0.00780391
ENSG00000054967	RELT	217,7228163	0,219444804	0,193551045	1,133782581	0,256885759	0,982191313	0.00780391
ENSG00000054983	GALC	246,7341762	0,150952628	0,181643794	0,83103653	0,405952993	0,982191313	0.00780391
ENSG00000055044	NOP58	3953,283071	-0,202567624	0,150142947	-1,349165096	0,177283943	0,982191313	0.00780391
ENSG00000055070	SZRD1	1101,004386	-0,079136035	0,127231245	-0,621985862	0,533951165	0,982191313	0.00780391
ENSG00000055118	KCNH2	55,90750754	-0,082131962	0,208923195	-0,393120364	0,694230584	0,982191313	0.00780391
ENSG00000055130	CUL1	1069,503606	0,086371666	0,129727924	0,665790858	0,505544789	0,982191313	0.00780391
ENSG00000055147	FAM114A2	155,3230006	0,220117149	0,171925106	1,280308348	0,200436713	0,982191313	0.00780391
ENSG00000055163	CYFIP2	12,11656574	-0,114368038	0,216883266	-0,527325322	0,597967693	0,982191313	0.00780391
ENSG00000055208	TAB2	263,9581872	-0,312817195	0,193574793	-1,616001703	0,106093945	0,982191313	0.00780391
ENSG00000055211	GINM1	643,032682	-0,13302227	0,140609441	-0,946040814	0,34412777	0,982191313	0.00780391
ENSG00000055483	USP36	702,9697696	0,336924598	0,161701368	2,083622431	0,037194525	0,982191313	0.00780391
ENSG00000055609	KMT2C	927,8679492	0,318851116	0,162089822	1,967126077	0,049168678	0,982191313	0.00780391
ENSG00000055732	MCOLN3	52,45670966	0,22250972	0,211386308	1,05262125	0,292514614	0,982191313	0.00780391
ENSG00000055813	CCDC85A	0,110260642	0,005923195	0,058409896	0,101407385	0,919227074	0,982191313	0.00780391
ENSG00000055917	PUM2	492,4227946	-0,139220947	0,169982911	-0,819029074	0,412769826	0,982191313	0.00780391
ENSG00000055950	MRPL43	574,6986664	-0,151923559	0,163218866	-0,930796555	0,351958812	0,982191313	0.00780391
ENSG00000055955	ITIH4	4,084312698	0,325879888	0,16479861	1,977443181	0,047991557	0,982191313	0.00780391
ENSG00000056050	HPF1	308,1848224	-0,141065669	0,180011749	-0,783647013	0,433247262	0,982191313	0.00780391
ENSG00000056097	ZFR	3222,38809	0,069243877	0,133961302	0,516894623	0,605229721	0,982191313	0.00780391
ENSG00000056277	ZNF280C	31,8131271	0,113928418	0,227042117	0,501794203	0,615812291	0,982191313	0.00780391
ENSG00000056487	PHF21B	0,126775514	0,005923195	0,058409896	0,101407385	0,919227074	0,982191313	0.00780391
ENSG00000056558	TRAF1	6,910817814	0,028543037	0,184911141	0,154360829	0,877325237	0,982191313	0.00780391
ENSG00000056586	RC3H2	433,8969228	0,036428339	0,163704909	0,222524412	0,823905672	0,982191313	0.00780391
ENSG00000056736	IL17RB	1,388750034	-0,101827861	0,102835886	-0,990197729	0,322077482	0,982191313	0.00780391
ENSG00000056972	TRAF3IP2	63,55502852	0,101634207	0,207273942	0,4903376	0,623895024	0,982191313	0.00780391
ENSG00000056998	GYG2	80,32672353	0,246372998	0,216145035	1,139850369	0,254348645	0,982191313	0.00780391
ENSG00000057019	DCBLD2	93,53051674	-0,217644494	0,203085497	-1,071689003	0,283859742	0,982191313	0.00780391
ENSG00000057252	SOAT1	337,2644839	-0,16793495	0,140261155	-1,197301918	0,231188897	0,982191313	0.00780391
ENSG00000057294	PKP2	1,487314711	0,043192579	0,122476651	0,352659702	0,724343574	0,982191313	0.00780391
ENSG00000057608	GDI2	3945,640782	0,102380332	0,160360605	0,638438174	0,523188488	0,982191313	0.00780391
ENSG00000057663	ATG5	331,8965522	-0,292948398	0,149887576	-1,954454178	0,050647529	0,982191313	0.00780391
ENSG00000057757	PITHD1	314,0921497	-0,283962531	0,144333023	-1,967412067	0,049135724	0,982191313	0.00780391
ENSG00000057935	MTA3	50,86395181	-0,02403516	0,220029538	-0,109236062	0,913015258	0,982191313	0.00780391
ENSG00000058056	USP13	455,8935133	-0,251850586	0,161079689	-1,563515466	0,117931401	0,982191313	0.00780391
ENSG00000058063	ATP11B	181,0481467	0,076106879	0,16020559	0,475057575	0,634745937	0,982191313	0.00780391
ENSG00000058262	SEC61A1	1494,420864	-0,090389567	0,169218084	-0,534160208	0,593230697	0,982191313	0.00780391
ENSG00000058272	PPP1R12A	2084,016912	0,085195237	0,13161959	0,647283868	0,51744824	0,982191313	0.00780391
ENSG00000058335	RASGRF1	18,1876683	-0,155178121	0,229063623	-0,677445503	0,498123336	0,982191313	0.00780391
ENSG00000058404	CAMK2B	21,45909951	0,128052436	0,228997691	0,559186581	0,57603439	0,982191313	0.00780391
ENSG00000058453	CROCC	28,62125937	-0,142793518	0,22418975	-0,636931519	0,524169451	0,982191313	0.00780391
ENSG00000058600	POLR3E	203,4663537	-0,257064278	0,168057729	-1,529618892	0,12611109	0,982191313	0.00780391
ENSG00000058668	ATP2B4	1023,903373	0,191689318	0,149853553	1,279177665	0,200834499	0,982191313	0.00780391
ENSG00000058673	ZC3H11A	613,9492177	0,199439729	0,164774452	1,210380168	0,226133048	0,982191313	0.00780391
ENSG00000058729	RIOK2	174,8711357	-0,308721176	0,178884153	-1,725816236	0,084380478	0,982191313	0.00780391
ENSG00000058799	YIPF1	314,7476683	-0,395787083	0,150707047	-2,626201562	0,008634367	0,982191313	0.00780391
ENSG00000058804	NDC1	1567,212145	-0,211946631	0,172485636	-1,228778443	0,219154886	0,982191313	0.00780391
ENSG00000058866	DGKG	27,30497117	0,06328158	0,227792035	0,277804181	0,781162681	0,982191313	0.00780391
ENSG00000059122	FLYWCH1	77,476596	0,158678115	0,208507089	0,76102024	0,446644978	0,982191313	0.00780391
ENSG00000059145	UNKL	221,5937928	-0,229352953	0,158276611	-1,449064084	0,147319687	0,982191313	0.00780391
ENSG00000059377	TBXAS1	185,3778208	-0,036967906	0,163666848	-0,2258729	0,821300276	0,982191313	0.00780391
ENSG00000059378	PARP12	80,85860435	0,084521005	0,211287274	0,400028851	0,689135267	0,982191313	0.00780391
ENSG00000059573	ALDH18A1	203,4699196	-0,285085057	0,211379827	-1,348686203	0,177437779	0,982191313	0.00780391
ENSG00000059588	TARBP1	147,1747513	-0,131385562	0,2063385	-0,636747687	0,524289206	0,982191313	0.00780391
ENSG00000059691	GATB	82,09416453	-0,15693702	0,219097647	-0,716288021	0,473813522	0,982191313	0.00780391
ENSG00000059728	MXD1	42,61703097	0,221300674	0,221580181	0,998738573	0,31792135	0,982191313	0.00780391
ENSG00000059758	CDK17	52,8486427	-0,048591812	0,206753449	-0,235022983	0,814190895	0,982191313	0.00780391
ENSG00000059769	DNAJC25	134,1334591	0,31237084	0,181290314	1,723042079	0,084880916	0,982191313	0.00780391
ENSG00000059804	SLC2A3	8,74683316	-0,23920111	0,201606135	-1,186477338	0,235433846	0,982191313	0.00780391
ENSG00000059915	PSD	0,365019321	0,01196419	0,058551521	0,204336107	0,838090856	0,982191313	0.00780391
ENSG00000060069	CTDP1	176,3167714	-0,272169455	0,226600513	-1,201098138	0,229713135	0,982191313	0.00780391
ENSG00000060138	YBX3	928,3395113	0,019408522	0,124478068	0,155919206	0,876096706	0,982191313	0.00780391
ENSG00000060140	STYK1	0,356893455	0,035776664	0,063221439	0,5658945	0,5714655	0,982191313	0.00780391
ENSG00000060237	WNK1	3032,454402	0,219811974	0,129770734	1,693848577	0,090294061	0,982191313	0.00780391
ENSG00000060303	RPS17P5	0,237399156	-0,005999675	0,058409896	-0,10271676	0,918187772	0,982191313	0.00780391
ENSG00000060339	CCAR1	6226,099412	-0,06645814	0,124486536	-0,533858058	0,593439742	0,982191313	0.00780391
ENSG00000060491	OGFR	422,9263131	-0,073796137	0,156114644	-0,47270477	0,636423823	0,982191313	0.00780391
ENSG00000060558	GNA15	1257,823693	0,139500862	0,161815663	0,862097403	0,388633921	0,982191313	0.00780391
ENSG00000060566	CREB3L3	0,342708664	-0,041096004	0,058485073	-0,702675094	0,482258252	0,982191313	0.00780391
ENSG00000060642	PIGV	58,98061372	-0,245640798	0,199935617	-1,228599495	0,219222005	0,982191313	0.00780391
ENSG00000060656	PTPRU	8,588869718	0,0936218	0,208402154	0,449236239	0,653261248	0,982191313	0.00780391
ENSG00000060749	QSER1	798,8638305	0,300050283	0,119530874	2,510232492	0,01206517	0,982191313	0.00780391
ENSG00000060762	MPC1	943,2642803	-0,317454458	0,162391209	-1,954874646	0,050597868	0,982191313	0.00780391
ENSG00000060971	ACAA1	418,7816272	-0,071101021	0,182667916	-0,389236503	0,697101203	0,982191313	0.00780391
ENSG00000060982	BCAT1	1753,816052	-0,170691227	0,176996867	-0,964374285	0,33485831	0,982191313	0.00780391
ENSG00000061273	HDAC7	1275,482617	0,188562635	0,164240167	1,148090859	0,250931058	0,982191313	0.00780391
ENSG00000061337	LZTS1	32,23498598	0,298862026	0,227031718	1,316388863	0,188043558	0,982191313	0.00780391
ENSG00000061455	PRDM6	5,723520278	-0,070170202	0,193015625	-0,363546746	0,7161965	0,982191313	0.00780391
ENSG00000061656	SPAG4	10,83079154	0,136827116	0,198263058	0,690129152	0,490112972	0,982191313	0.00780391
ENSG00000061676	NCKAP1	3,308198241	-0,245912591	0,157897656	-1,557417615	0,119371367	0,982191313	0.00780391
ENSG00000061794	MRPS35	1517,730001	-0,210309466	0,149505427	-1,40670122	0,159516004	0,982191313	0.00780391
ENSG00000061936	SFSWAP	954,3202377	0,318729729	0,149876934	2,126609621	0,033452532	0,982191313	0.00780391
ENSG00000061938	TNK2	159,928091	0,353062144	0,207210522	1,703881353	0,088403255	0,982191313	0.00780391
ENSG00000061987	MON2	87,54174635	-0,112881514	0,202513018	-0,55740374	0,577251611	0,982191313	0.00780391
ENSG00000062038	CDH3	1,781547172	-0,078552341	0,107206046	-0,73272305	0,463727363	0,982191313	0.00780391
ENSG00000062194	GPBP1	947,7605098	0,110143244	0,132756514	0,829663578	0,40672902	0,982191313	0.00780391
ENSG00000062282	DGAT2	939,9008613	-0,04273153	0,14450928	-0,29570094	0,767458479	0,982191313	0.00780391
ENSG00000062485	CS	864,2817731	-0,214054004	0,133597993	-1,602224697	0,109105931	0,982191313	0.00780391
ENSG00000062524	LTK	16,7831754	-0,122388969	0,218524408	-0,560070019	0,575431679	0,982191313	0.00780391
ENSG00000062582	MRPS24	3,042096074	-0,043360501	0,126333706	-0,343221948	0,731431494	0,982191313	0.00780391
ENSG00000062598	ELMO2	168,6174538	0,060709134	0,174364515	0,348173674	0,727709757	0,982191313	0.00780391
ENSG00000062650	WAPL	1124,951142	0,262789167	0,142480485	1,844387093	0,065126747	0,982191313	0.00780391
ENSG00000062716	VMP1	320,0154688	-0,037035945	0,210560626	-0,175892073	0,860378733	0,982191313	0.00780391
ENSG00000062725	APPBP2	197,9064765	-0,307838902	0,165480745	-1,860270227	0,062847304	0,982191313	0.00780391
ENSG00000062822	POLD1	314,5961342	0,048300022	0,191900134	0,251693532	0,801277957	0,982191313	0.00780391
ENSG00000063015	SEZ6	0,471180911	-0,010370625	0,060212347	-0,1722342	0,863253412	0,982191313	0.00780391
ENSG00000063046	EIF4B	343,3470236	0,026987066	0,187414946	0,143996339	0,885503361	0,982191313	0.00780391
ENSG00000063127	SLC6A16	3,190284489	0,052932209	0,152062196	0,34809578	0,727768253	0,982191313	0.00780391
ENSG00000063169	BICRA	18,27357561	-0,09448574	0,220590418	-0,428331114	0,668410069	0,982191313	0.00780391
ENSG00000063176	SPHK2	176,9480574	-0,151146368	0,183142357	-0,825294435	0,409204451	0,982191313	0.00780391
ENSG00000063177	RPL18	18399,78167	-0,077817826	0,140626074	-0,553366979	0,580012145	0,982191313	0.00780391
ENSG00000063180	CA11	131,007767	-0,090904851	0,1766887	-0,514491595	0,606908335	0,982191313	0.00780391
ENSG00000063241	ISOC2	373,0011148	-0,256910944	0,217535663	-1,181006094	0,237600302	0,982191313	0.00780391
ENSG00000063244	U2AF2	1813,647123	0,037636733	0,207768092	0,181147799	0,856251567	0,982191313	0.00780391
ENSG00000063322	MED29	417,7958721	-0,073244391	0,163290573	-0,44855248	0,65375452	0,982191313	0.00780391
ENSG00000063438	AHRR	612,4521971	0,270832353	0,167510465	1,616808556	0,105919612	0,982191313	0.00780391
ENSG00000063587	ZNF275	220,455707	0,161179066	0,199845638	0,806517811	0,419944343	0,982191313	0.00780391
ENSG00000063601	MTMR1	108,0366212	0,068615598	0,196937084	0,348413802	0,727529438	0,982191313	0.00780391
ENSG00000063660	GPC1	105,1032619	0,285293698	0,205576895	1,387771222	0,165206721	0,982191313	0.00780391
ENSG00000063761	ADCK1	34,32905495	0,258908207	0,223125632	1,16036963	0,245898346	0,982191313	0.00780391
ENSG00000063854	HAGH	332,4247191	-0,134570686	0,167800524	-0,801968213	0,422571346	0,982191313	0.00780391
ENSG00000063978	RNF4	140,55879	-0,342220306	0,220696289	-1,550639154	0,120988184	0,982191313	0.00780391
ENSG00000064012	CASP8	138,3881887	-0,091159988	0,198728284	-0,458716726	0,646437601	0,982191313	0.00780391
ENSG00000064042	LIMCH1	0,084145306	0,005923195	0,058409896	0,101407385	0,919227074	0,982191313	0.00780391
ENSG00000064102	INTS13	716,1905371	-0,211512049	0,164353043	-1,286937226	0,198116169	0,982191313	0.00780391
ENSG00000064115	TM7SF3	955,3906327	-0,259459348	0,214035361	-1,212226553	0,22542567	0,982191313	0.00780391
ENSG00000064195	DLX3	7,061184162	0,457714806	0,203459339	2,249662309	0,02447039	0,982191313	0.00780391
ENSG00000064199	SPA17	156,1062863	-0,070355873	0,155462089	-0,452559678	0,650865839	0,982191313	0.00780391
ENSG00000064201	TSPAN32	18,64023217	0,057806863	0,228972236	0,252462325	0,800683731	0,982191313	0.00780391
ENSG00000064205	WISP2	0,112583403	-0,017922545	0,058409896	-0,306840905	0,758964471	0,982191313	0.00780391
ENSG00000064218	DMRT3	2,635473644	0,159854227	0,118958552	1,343780876	0,179019255	0,982191313	0.00780391
ENSG00000064225	ST3GAL6	257,0920097	-0,079799782	0,168887741	-0,472501925	0,636568568	0,982191313	0.00780391
ENSG00000064270	ATP2C2	1,275492191	0,141195869	0,10896843	1,295750234	0,195061548	0,982191313	0.00780391
ENSG00000064300	NGFR	2,593807913	-0,254537072	0,13658139	-1,863629241	0,062373788	0,982191313	0.00780391
ENSG00000064309	CDON	14,57500256	0,027804425	0,228600717	0,121628773	0,903193025	0,982191313	0.00780391
ENSG00000064313	TAF2	930,1512001	0,141561448	0,146257473	0,967892066	0,333098277	0,982191313	0.00780391
ENSG00000064419	TNPO3	1694,416814	-0,228060948	0,151164587	-1,508692957	0,131377266	0,982191313	0.00780391
ENSG00000064489	BORCS8-MEF2B	2,26712774	0,112107985	0,113888191	0,984368833	0,324934197	0,982191313	0.00780391
ENSG00000064490	RFXANK	561,9241394	-0,156537106	0,145264444	-1,077600971	0,281211869	0,982191313	0.00780391
ENSG00000064545	TMEM161A	442,1513481	-0,058949844	0,203469821	-0,289722791	0,772028319	0,982191313	0.00780391
ENSG00000064547	LPAR2	139,8538691	0,491178218	0,186124825	2,638972085	0,008315783	0,982191313	0.00780391
ENSG00000064601	CTSA	810,7764771	-0,137992791	0,182465452	-0,756268049	0,449488501	0,982191313	0.00780391
ENSG00000064607	SUGP2	590,9260256	0,111424411	0,178818309	0,623115227	0,533208804	0,982191313	0.00780391
ENSG00000064651	SLC12A2	432,0947231	0,151603798	0,140636662	1,077982059	0,281041763	0,982191313	0.00780391
ENSG00000064652	SNX24	135,2401524	0,091989413	0,172181899	0,534257165	0,593163624	0,982191313	0.00780391
ENSG00000064655	EYA2	0,330781927	0,030581955	0,058499734	0,522770844	0,601133732	0,982191313	0.00780391
ENSG00000064666	CNN2	2221,529697	0,088149731	0,180958945	0,487125577	0,626169342	0,982191313	0.00780391
ENSG00000064687	ABCA7	37,27375354	0,115596891	0,21960692	0,526380912	0,598623575	0,982191313	0.00780391
ENSG00000064703	DDX20	274,8500851	0,068300572	0,176423771	0,38713928	0,698653099	0,982191313	0.00780391
ENSG00000064726	BTBD1	56,26544842	0,277582763	0,20301389	1,36730922	0,171528403	0,982191313	0.00780391
ENSG00000064763	FAR2	42,9972988	0,153588059	0,227820213	0,674163444	0,500207408	0,982191313	0.00780391
ENSG00000064787	BCAS1	1,137634294	0,099820086	0,083325066	1,197959879	0,230932637	0,982191313	0.00780391
ENSG00000064932	SBNO2	385,6743742	0,056234506	0,171524292	0,327851558	0,743023902	0,982191313	0.00780391
ENSG00000064933	PMS1	112,6190963	-0,101459946	0,198538076	-0,511035202	0,609326408	0,982191313	0.00780391
ENSG00000064961	HMG20B	574,2423542	0,117079142	0,137843806	0,849360915	0,395680494	0,982191313	0.00780391
ENSG00000064989	CALCRL	0,119857299	0,005923195	0,058409896	0,101407385	0,919227074	0,982191313	0.00780391
ENSG00000064999	ANKS1A	155,5219815	0,091814984	0,164073258	0,559597494	0,575754014	0,982191313	0.00780391
ENSG00000065000	AP3D1	4611,404629	-0,148343914	0,126238165	-1,175111459	0,239950127	0,982191313	0.00780391
ENSG00000065029	ZNF76	199,6010245	-0,292139648	0,157498882	-1,854868075	0,063615068	0,982191313	0.00780391
ENSG00000065054	SLC9A3R2	31,39540804	-0,450094175	0,222933852	-2,018958407	0,043491543	0,982191313	0.00780391
ENSG00000065057	NTHL1	254,026138	0,206930495	0,190454198	1,086510549	0,277253176	0,982191313	0.00780391
ENSG00000065060	UHRF1BP1	146,2670103	-0,021648838	0,179337267	-0,12071578	0,90391616	0,982191313	0.00780391
ENSG00000065135	GNAI3	1470,586575	-0,102222752	0,129780837	-0,787656744	0,430897514	0,982191313	0.00780391
ENSG00000065150	IPO5	633,9835841	0,050064843	0,146920518	0,340761414	0,733283201	0,982191313	0.00780391
ENSG00000065154	OAT	114,0442663	-0,28996257	0,228369088	-1,269710242	0,204187863	0,982191313	0.00780391
ENSG00000065183	WDR3	705,9112077	0,185231526	0,132587051	1,397055926	0,162396754	0,982191313	0.00780391
ENSG00000065243	PKN2	266,9693461	0,296967989	0,173468506	1,711941811	0,086907392	0,982191313	0.00780391
ENSG00000065268	WDR18	1163,020393	-0,01969107	0,190381572	-0,103429498	0,917622102	0,982191313	0.00780391
ENSG00000065308	TRAM2	304,017426	0,207988528	0,162975621	1,276194115	0,201886909	0,982191313	0.00780391
ENSG00000065328	MCM10	1175,546576	0,148041376	0,131012397	1,129979909	0,25848469	0,982191313	0.00780391
ENSG00000065357	DGKA	121,2749058	0,398625812	0,211948786	1,880764784	0,060003923	0,982191313	0.00780391
ENSG00000065361	ERBB3	0,117541857	-0,017922545	0,058409896	-0,306840905	0,758964471	0,982191313	0.00780391
ENSG00000065413	ANKRD44	72,29716475	0,106574237	0,210929288	0,505260495	0,613375885	0,982191313	0.00780391
ENSG00000065457	ADAT1	289,7335677	0,040291425	0,165653459	0,243227189	0,807829405	0,982191313	0.00780391
ENSG00000065485	PDIA5	134,0996466	-0,248420646	0,203202073	-1,22253008	0,221507236	0,982191313	0.00780391
ENSG00000065491	TBC1D22B	107,4732424	-0,077738194	0,182710782	-0,425471299	0,67049314	0,982191313	0.00780391
ENSG00000065518	NDUFB4	2116,937116	-0,317472824	0,141986128	-2,235942549	0,025355535	0,982191313	0.00780391
ENSG00000065534	MYLK	7,004714353	0,305616722	0,192302116	1,58925304	0,112003276	0,982191313	0.00780391
ENSG00000065548	ZC3H15	6052,282395	0,107145769	0,162263963	0,660317711	0,509049967	0,982191313	0.00780391
ENSG00000065559	MAP2K4	96,71870828	-0,167704298	0,17752727	-0,944667814	0,344828494	0,982191313	0.00780391
ENSG00000065600	TMEM206	230,3239624	-0,085456025	0,149738537	-0,570701614	0,568201925	0,982191313	0.00780391
ENSG00000065609	SNAP91	4,102078993	-0,247465831	0,172019395	-1,438592615	0,15026598	0,982191313	0.00780391
ENSG00000065613	SLK	1310,84343	0,165576402	0,127010141	1,303647099	0,192353934	0,982191313	0.00780391
ENSG00000065615	CYB5R4	231,2002474	-0,056777784	0,184329552	-0,308023228	0,758064658	0,982191313	0.00780391
ENSG00000065665	SEC61A2	18,15501041	-0,465794211	0,227607178	-2,046482956	0,040708878	0,982191313	0.00780391
ENSG00000065675	PRKCQ	16,39986383	-0,228141365	0,225263318	-1,01277637	0,31116699	0,982191313	0.00780391
ENSG00000065717	TLE2	0,799679805	-0,072290638	0,082313457	-0,878235957	0,379815682	0,982191313	0.00780391
ENSG00000065802	ASB1	313,4058125	0,182442987	0,152769505	1,194236948	0,232385294	0,982191313	0.00780391
ENSG00000065809	FAM107B	2016,930501	0,138920853	0,134376151	1,033820748	0,30121997	0,982191313	0.00780391
ENSG00000065833	ME1	469,4571287	-0,042449148	0,158288713	-0,268175458	0,788564265	0,982191313	0.00780391
ENSG00000065882	TBC1D1	764,3868128	0,158765933	0,145192168	1,093488273	0,274179475	0,982191313	0.00780391
ENSG00000065883	CDK13	432,4455817	0,395066306	0,172391757	2,291677476	0,021924261	0,982191313	0.00780391
ENSG00000065911	MTHFD2	1050,602424	-0,31973422	0,173449209	-1,843388175	0,065272355	0,982191313	0.00780391
ENSG00000065923	SLC9A7	11,91636239	-0,056344473	0,214712202	-0,262418588	0,792998744	0,982191313	0.00780391
ENSG00000065970	FOXJ2	56,31283543	-0,060409775	0,213807477	-0,282542856	0,77752729	0,982191313	0.00780391
ENSG00000066027	PPP2R5A	737,8711583	-0,078758874	0,139730053	-0,563650212	0,572992208	0,982191313	0.00780391
ENSG00000066032	CTNNA2	17,62005634	-0,087789856	0,224909402	-0,390334311	0,696289355	0,982191313	0.00780391
ENSG00000066044	ELAVL1	650,6399724	-0,205537505	0,157372292	-1,306059044	0,191532479	0,982191313	0.00780391
ENSG00000066084	DIP2B	42,2310506	0,270834817	0,22567245	1,200123531	0,230091368	0,982191313	0.00780391
ENSG00000066135	KDM4A	2961,517799	0,222470268	0,144417485	1,540466296	0,123446732	0,982191313	0.00780391
ENSG00000066136	NFYC	4506,518597	-0,12383968	0,147367472	-0,840346095	0,400714363	0,982191313	0.00780391
ENSG00000066185	ZMYND12	11,74979873	-0,342201034	0,214934275	-1,592119429	0,111357872	0,982191313	0.00780391
ENSG00000066279	ASPM	1747,702767	0,225495748	0,16399485	1,375017253	0,169126096	0,982191313	0.00780391
ENSG00000066294	CD84	912,6870648	0,277594337	0,121335084	2,287832412	0,022147283	0,982191313	0.00780391
ENSG00000066322	ELOVL1	1073,988591	-0,235352375	0,210934555	-1,115760168	0,264524808	0,982191313	0.00780391
ENSG00000066336	SPI1	868,2708012	-0,237591603	0,188307395	-1,26172211	0,207048798	0,982191313	0.00780391
ENSG00000066379	ZNRD1	72,92347842	-0,337525624	0,221468475	-1,524034623	0,127500062	0,982191313	0.00780391
ENSG00000066382	MPPED2	15,18171772	0,081709867	0,221095072	0,369568921	0,711703711	0,982191313	0.00780391
ENSG00000066422	ZBTB11	353,2072654	0,275559044	0,171260803	1,609002407	0,107615815	0,982191313	0.00780391
ENSG00000066427	ATXN3	259,4669017	0,151081894	0,152090913	0,993365684	0,320531779	0,982191313	0.00780391
ENSG00000066557	LRRC40	128,0915098	-0,255478491	0,197167632	-1,295742551	0,195064196	0,982191313	0.00780391
ENSG00000066583	ISOC1	153,0215602	-0,504004583	0,212902772	-2,367299301	0,017918436	0,982191313	0.00780391
ENSG00000066629	EML1	47,72045197	-0,314692162	0,212604206	-1,480178437	0,138825633	0,982191313	0.00780391
ENSG00000066651	TRMT11	83,70908964	0,084421894	0,20344026	0,414971423	0,678162823	0,982191313	0.00780391
ENSG00000066654	THUMPD1	736,8159605	-0,100290433	0,124626486	-0,804728086	0,420976609	0,982191313	0.00780391
ENSG00000066697	MSANTD3	176,9171611	-0,075641428	0,206608589	-0,366109794	0,71428315	0,982191313	0.00780391
ENSG00000066739	ATG2B	56,0668711	-0,108289226	0,218893619	-0,49471166	0,620803669	0,982191313	0.00780391
ENSG00000066777	ARFGEF1	638,1894709	0,050391258	0,169584106	0,297146112	0,766354961	0,982191313	0.00780391
ENSG00000066827	ZFAT	119,0387943	0,130882926	0,174361525	0,750641091	0,452868685	0,982191313	0.00780391
ENSG00000066855	MTFR1	157,7443697	-0,287442667	0,207783732	-1,383374264	0,166550138	0,982191313	0.00780391
ENSG00000066923	STAG3	2,695780194	0,02960329	0,160255742	0,184725301	0,8534445	0,982191313	0.00780391
ENSG00000066926	FECH	147,5356807	-0,194471152	0,173478703	-1,121008796	0,262284118	0,982191313	0.00780391
ENSG00000066933	MYO9A	216,2998573	0,28208163	0,159793767	1,765285559	0,077515785	0,982191313	0.00780391
ENSG00000067048	DDX3Y	727,9352043	-0,133888708	0,138755463	-0,964925666	0,334582045	0,982191313	0.00780391
ENSG00000067057	PFKP	1189,402503	0,080749224	0,164044037	0,492241144	0,622548882	0,982191313	0.00780391
ENSG00000067064	IDI1	308,489906	-0,301534013	0,219839732	-1,371608353	0,170185392	0,982191313	0.00780391
ENSG00000067066	SP100	896,0288366	0,096168092	0,129232902	0,744145569	0,456788413	0,982191313	0.00780391
ENSG00000067082	KLF6	427,0018971	-0,038794664	0,175821629	-0,220647849	0,825366641	0,982191313	0.00780391
ENSG00000067113	PLPP1	9,625757416	-0,138887029	0,186225599	-0,745799879	0,455788313	0,982191313	0.00780391
ENSG00000067141	NEO1	7,401042723	-0,028247847	0,195982678	-0,144134406	0,885394337	0,982191313	0.00780391
ENSG00000067167	TRAM1	729,207887	-0,326043455	0,202410982	-1,610799234	0,107223488	0,982191313	0.00780391
ENSG00000067177	PHKA1	4,713744847	-0,100182437	0,185702306	-0,539478689	0,589556598	0,982191313	0.00780391
ENSG00000067182	TNFRSF1A	634,2012898	-0,062395586	0,176102417	-0,354314193	0,723103432	0,982191313	0.00780391
ENSG00000067191	CACNB1	15,84775294	0,120733201	0,226915814	0,532061645	0,594683301	0,982191313	0.00780391
ENSG00000067208	EVI5	465,4604822	0,180896463	0,163778089	1,104521764	0,269366868	0,982191313	0.00780391
ENSG00000067221	STOML1	32,90013915	0,054227727	0,225583311	0,240388913	0,810028772	0,982191313	0.00780391
ENSG00000067225	PKM	7499,014689	-0,121292583	0,166125998	-0,730124034	0,465314372	0,982191313	0.00780391
ENSG00000067248	DHX29	1176,517171	-0,092813082	0,161463979	-0,574822215	0,565411541	0,982191313	0.00780391
ENSG00000067334	DNTTIP2	2376,547501	0,091184392	0,149291813	0,610779584	0,541345511	0,982191313	0.00780391
ENSG00000067365	METTL22	109,6855438	0,064704185	0,210701594	0,307089205	0,758775474	0,982191313	0.00780391
ENSG00000067369	TP53BP1	423,3992183	0,176205428	0,134672509	1,30839939	0,190737879	0,982191313	0.00780391
ENSG00000067445	TRO	46,09144088	0,024559615	0,209418554	0,117275256	0,906641932	0,982191313	0.00780391
ENSG00000067533	RRP15	1266,293652	0,077453097	0,123746613	0,625900739	0,53138005	0,982191313	0.00780391
ENSG00000067560	RHOA	6267,842758	-0,11061994	0,196472763	-0,563029392	0,57341487	0,982191313	0.00780391
ENSG00000067596	DHX8	224,3864355	0,081205549	0,169967545	0,477770911	0,632813267	0,982191313	0.00780391
ENSG00000067601	PMS2P4	0,302706379	-0,005999675	0,058409896	-0,10271676	0,918187772	0,982191313	0.00780391
ENSG00000067606	PRKCZ	34,44268079	-0,127381048	0,219844328	-0,579414759	0,562309348	0,982191313	0.00780391
ENSG00000067646	ZFY	34,7733806	-0,51697378	0,227936515	-2,26806039	0,023325526	0,982191313	0.00780391
ENSG00000067704	IARS2	789,0952952	0,017809188	0,134238627	0,132668134	0,894455846	0,982191313	0.00780391
ENSG00000067798	NAV3	63,25421663	0,141529483	0,204742979	0,691254391	0,489405689	0,982191313	0.00780391
ENSG00000067829	IDH3G	503,2442735	0,163830019	0,169033537	0,969216065	0,332437397	0,982191313	0.00780391
ENSG00000067836	ROGDI	440,2092487	0,031544757	0,173080804	0,18225451	0,855382996	0,982191313	0.00780391
ENSG00000067840	PDZD4	6,315316721	-0,095901453	0,188695352	-0,508234314	0,611289029	0,982191313	0.00780391
ENSG00000067900	ROCK1	3635,380771	0,097193426	0,13423781	0,72403912	0,469041719	0,982191313	0.00780391
ENSG00000067955	CBFB	1328,90688	-0,142246719	0,134233997	-1,059692195	0,289284655	0,982191313	0.00780391
ENSG00000067992	PDK3	54,83656317	0,137306166	0,211999558	0,647671946	0,517197153	0,982191313	0.00780391
ENSG00000068001	HYAL2	88,26055116	-0,53036017	0,221070352	-2,399056068	0,016437398	0,982191313	0.00780391
ENSG00000068024	HDAC4	225,6024218	0,042125686	0,180857992	0,232921342	0,815822486	0,982191313	0.00780391
ENSG00000068028	RASSF1	689,9367212	0,069763988	0,182329842	0,382625176	0,701997701	0,982191313	0.00780391
ENSG00000068078	FGFR3	31,04777258	-0,158850991	0,223192299	-0,711722548	0,476636602	0,982191313	0.00780391
ENSG00000068097	HEATR6	220,9239299	0,314700322	0,19688297	1,598413117	0,109951067	0,982191313	0.00780391
ENSG00000068120	COASY	459,6175622	0,230733209	0,16120728	1,431282811	0,152349178	0,982191313	0.00780391
ENSG00000068137	PLEKHH3	64,6285254	-0,027628912	0,226124052	-0,122184754	0,902752701	0,982191313	0.00780391
ENSG00000068308	OTUD5	389,3400637	-0,081361222	0,15917277	-0,511150383	0,609245759	0,982191313	0.00780391
ENSG00000068323	TFE3	398,9985971	-0,090359405	0,181833045	-0,496936104	0,61923411	0,982191313	0.00780391
ENSG00000068354	TBC1D25	54,7932696	0,166607706	0,208472165	0,799184421	0,424183484	0,982191313	0.00780391
ENSG00000068366	ACSL4	238,1495833	-0,157379869	0,149366245	-1,053650836	0,292042806	0,982191313	0.00780391
ENSG00000068394	GPKOW	126,6347507	-0,253661544	0,208582019	-1,216123734	0,223937791	0,982191313	0.00780391
ENSG00000068400	GRIPAP1	1797,085587	0,225711966	0,170418555	1,324456518	0,185351475	0,982191313	0.00780391
ENSG00000068438	FTSJ1	296,2073869	-0,13860617	0,167055008	-0,829703775	0,406706287	0,982191313	0.00780391
ENSG00000068489	PRR11	3250,0665	0,149999846	0,153978416	0,974161504	0,329976355	0,982191313	0.00780391
ENSG00000068615	REEP1	4,916812967	-0,159921114	0,188556495	-0,848133681	0,396363526	0,982191313	0.00780391
ENSG00000068650	ATP11A	138,8905996	0,087784809	0,186943224	0,469580055	0,638655077	0,982191313	0.00780391
ENSG00000068654	POLR1A	279,2040588	0,124495842	0,153301273	0,812099207	0,416734708	0,982191313	0.00780391
ENSG00000068697	LAPTM4A	1178,906073	-0,160580537	0,133297141	-1,204681026	0,228326464	0,982191313	0.00780391
ENSG00000068724	TTC7A	1433,359249	-0,07531588	0,126560384	-0,595098387	0,551777707	0,982191313	0.00780391
ENSG00000068745	IP6K2	371,4186393	0,204212508	0,154473217	1,321992978	0,186170489	0,982191313	0.00780391
ENSG00000068784	SRBD1	97,09340427	0,337707865	0,183558782	1,839780488	0,065800471	0,982191313	0.00780391
ENSG00000068796	KIF2A	1035,879908	0,296651645	0,151788332	1,954377139	0,050656632	0,982191313	0.00780391
ENSG00000068831	RASGRP2	453,2660579	-0,347207732	0,200128425	-1,734924622	0,082754157	0,982191313	0.00780391
ENSG00000068878	PSME4	822,3900206	-0,071895446	0,127249588	-0,564995509	0,572076819	0,982191313	0.00780391
ENSG00000068885	IFT80	17,78489045	-0,242129522	0,228530431	-1,059506694	0,289369082	0,982191313	0.00780391
ENSG00000068903	SIRT2	161,456325	0,044880395	0,178374363	0,25160788	0,801344167	0,982191313	0.00780391
ENSG00000068912	ERLEC1	507,8495346	0,064731047	0,188387058	0,343606655	0,731142119	0,982191313	0.00780391
ENSG00000068971	PPP2R5B	27,06767277	-0,234535687	0,227759665	-1,029750758	0,303127022	0,982191313	0.00780391
ENSG00000068976	PYGM	1,186660892	0,090750607	0,089241291	1,01691275	0,309194938	0,982191313	0.00780391
ENSG00000069011	PITX1	256,8371249	-0,383623248	0,190724028	-2,011404919	0,044282704	0,982191313	0.00780391
ENSG00000069020	MAST4	11,48737121	-0,31083561	0,213855151	-1,453486665	0,146088679	0,982191313	0.00780391
ENSG00000069248	NUP133	903,9843487	-0,100080534	0,118512441	-0,844472806	0,398405253	0,982191313	0.00780391
ENSG00000069275	NUCKS1	42068,27771	0,146596182	0,147135692	0,996333247	0,319088255	0,982191313	0.00780391
ENSG00000069329	VPS35	1457,41315	0,086413598	0,124627026	0,693377675	0,488072569	0,982191313	0.00780391
ENSG00000069345	DNAJA2	575,2287759	0,104958258	0,145459042	0,721565717	0,470561523	0,982191313	0.00780391
ENSG00000069399	BCL3	439,3420395	-0,067102074	0,167442959	-0,400745867	0,688607238	0,982191313	0.00780391
ENSG00000069424	KCNAB2	1979,963134	-0,158284594	0,147112363	-1,075943518	0,281952518	0,982191313	0.00780391
ENSG00000069431	ABCC9	1,419094275	0,110545908	0,08730166	1,266252078	0,205422848	0,982191313	0.00780391
ENSG00000069482	GAL	127,7064853	-0,136877521	0,227306209	-0,602172378	0,5470594	0,982191313	0.00780391
ENSG00000069493	CLEC2D	7,230055775	0,141008218	0,201769538	0,69885781	0,484640896	0,982191313	0.00780391
ENSG00000069667	RORA	0,235083714	-0,029845416	0,058409896	-0,51096505	0,60937553	0,982191313	0.00780391
ENSG00000069696	DRD4	0,690353824	0,066966198	0,069959908	0,957208209	0,338462174	0,982191313	0.00780391
ENSG00000069712		11,98258505	0,289862301	0,224203149	1,292855617	0,196061	0,982191313	0.00780391
ENSG00000069764	PLA2G10	0,112583403	-0,017922545	0,058409896	-0,306840905	0,758964471	0,982191313	0.00780391
ENSG00000069812	HES2	1,054574027	0,059132789	0,096990054	0,609678894	0,542074538	0,982191313	0.00780391
ENSG00000069849	ATP1B3	2842,18188	-0,316230915	0,130878306	-2,416221032	0,015682538	0,982191313	0.00780391
ENSG00000069869	NEDD4	94,29152815	0,111707077	0,20871966	0,535201509	0,592510523	0,982191313	0.00780391
ENSG00000069943	PIGB	237,2226509	-0,158389561	0,213354741	-0,74237657	0,457859211	0,982191313	0.00780391
ENSG00000069956	MAPK6	1461,176558	0,110796046	0,125004859	0,88633392	0,375437616	0,982191313	0.00780391
ENSG00000069966	GNB5	332,2915242	-0,061899768	0,143703206	-0,430747299	0,666652123	0,982191313	0.00780391
ENSG00000069974	RAB27A	2081,904277	-0,033764549	0,120181133	-0,280947171	0,778750919	0,982191313	0.00780391
ENSG00000069998	HDHD5	151,2435197	-0,213764383	0,197325174	-1,083310249	0,278670738	0,982191313	0.00780391
ENSG00000070010	UFD1	1776,199946	-0,220849375	0,15761096	-1,401231075	0,161144985	0,982191313	0.00780391
ENSG00000070018	LRP6	28,42681365	-0,123143053	0,224376411	-0,548823528	0,583126563	0,982191313	0.00780391
ENSG00000070047	PHRF1	964,6854907	0,207410061	0,134606808	1,540858617	0,1233512	0,982191313	0.00780391
ENSG00000070061	ELP1	134,1869555	-0,237968524	0,176427742	-1,34881579	0,177396142	0,982191313	0.00780391
ENSG00000070081	NUCB2	6608,836829	-0,087234671	0,141214996	-0,617743676	0,536744317	0,982191313	0.00780391
ENSG00000070087	PFN2	8,729239209	-0,142631853	0,161623719	-0,882493323	0,377510089	0,982191313	0.00780391
ENSG00000070159	PTPN3	8,335957761	-0,382016386	0,214028485	-1,784885719	0,074279856	0,982191313	0.00780391
ENSG00000070182	SPTB	0,499072539	0,048503159	0,06275074	0,772949593	0,439552213	0,982191313	0.00780391
ENSG00000070190	DAPP1	184,4299383	-0,270023456	0,177821555	-1,51850801	0,128886382	0,982191313	0.00780391
ENSG00000070214	SLC44A1	1035,020708	-0,061058859	0,151448935	-0,403164663	0,686827094	0,982191313	0.00780391
ENSG00000070269	TMEM260	96,79197976	-0,088627614	0,192251007	-0,460999477	0,64479898	0,982191313	0.00780391
ENSG00000070366	SMG6	34,51667081	0,310525195	0,217224127	1,429515214	0,152856205	0,982191313	0.00780391
ENSG00000070367	EXOC5	481,374125	0,163798368	0,177722976	0,921649931	0,356711205	0,982191313	0.00780391
ENSG00000070371	CLTCL1	186,454809	0,171235604	0,188264713	0,909546997	0,363061462	0,982191313	0.00780391
ENSG00000070388	FGF22	0,583217845	0,058178731	0,066423246	0,875879068	0,38109578	0,982191313	0.00780391
ENSG00000070404	FSTL3	8,765107748	-0,089006563	0,212275109	-0,419298163	0,674998239	0,982191313	0.00780391
ENSG00000070413	DGCR2	366,4742148	0,07111694	0,179695189	0,395764298	0,692278917	0,982191313	0.00780391
ENSG00000070423	RNF126	2107,212274	-0,11174533	0,17363712	-0,643556689	0,519862943	0,982191313	0.00780391
ENSG00000070444	MNT	64,15847824	-0,184403663	0,2132651	-0,864668727	0,387220639	0,982191313	0.00780391
ENSG00000070476	ZXDC	212,6573126	-0,062762117	0,209668987	-0,299339056	0,764681358	0,982191313	0.00780391
ENSG00000070495	JMJD6	398,886803	-0,310700664	0,185097109	-1,67858194	0,093233549	0,982191313	0.00780391
ENSG00000070501	POLB	246,8677513	0,025613692	0,149940165	0,170826092	0,864360512	0,982191313	0.00780391
ENSG00000070540	WIPI1	20,34025317	-0,146406919	0,228953453	-0,639461501	0,522522751	0,982191313	0.00780391
ENSG00000070610	GBA2	172,6489468	0,114893348	0,199034439	0,577253608	0,563768148	0,982191313	0.00780391
ENSG00000070614	NDST1	319,4741166	0,168942927	0,197420899	0,855749967	0,392136095	0,982191313	0.00780391
ENSG00000070669	ASNS	207,5085656	-0,0853912	0,180979884	-0,471827021	0,637050262	0,982191313	0.00780391
ENSG00000070729	CNGB1	1,588173152	-0,127998881	0,091867161	-1,393303986	0,163527886	0,982191313	0.00780391
ENSG00000070731	ST6GALNAC2	7,81948265	-0,144335535	0,194188108	-0,743276899	0,457314054	0,982191313	0.00780391
ENSG00000070756	PABPC1	28470,15137	-0,156084045	0,169636726	-0,920107625	0,35751652	0,982191313	0.00780391
ENSG00000070759	TESK2	8,815052276	0,221382315	0,218058055	1,015244838	0,309989132	0,982191313	0.00780391
ENSG00000070761	CFAP20	189,5943501	-0,330733691	0,213627564	-1,548178919	0,121579226	0,982191313	0.00780391
ENSG00000070770	CSNK2A2	995,6274048	-0,058125491	0,182173536	-0,319066599	0,749676011	0,982191313	0.00780391
ENSG00000070778	PTPN21	2,212348683	-0,140969363	0,13861227	-1,017004939	0,30915108	0,982191313	0.00780391
ENSG00000070785	EIF2B3	601,2430076	0,195226034	0,148360008	1,315893925	0,188209648	0,982191313	0.00780391
ENSG00000070808	CAMK2A	1,531240094	-0,188624106	0,109271308	-1,726199767	0,08431148	0,982191313	0.00780391
ENSG00000070814	TCOF1	1137,074503	-0,430556326	0,193085299	-2,229876268	0,025755658	0,982191313	0.00780391
ENSG00000070831	CDC42	2230,145623	-0,375203116	0,21228741	-1,767429898	0,07715626	0,982191313	0.00780391
ENSG00000070882	OSBPL3	28,96844007	-0,15167621	0,224127159	-0,67674177	0,498569809	0,982191313	0.00780391
ENSG00000070915	SLC12A3	0,448323784	0,017442562	0,059415356	0,29356993	0,769086556	0,982191313	0.00780391
ENSG00000070950	RAD18	221,7403863	0,107284427	0,160814774	0,667130419	0,504688832	0,982191313	0.00780391
ENSG00000070961	ATP2B1	1264,10097	0,141804699	0,140991353	1,005768768	0,314526814	0,982191313	0.00780391
ENSG00000070985	TRPM5	0,239714598	0,017846065	0,058409896	0,305531531	0,759961359	0,982191313	0.00780391
ENSG00000071051	NCK2	363,3871066	-0,306028492	0,176270911	-1,736125891	0,082541577	0,982191313	0.00780391
ENSG00000071073	MGAT4A	321,4123525	-0,057360682	0,138279699	-0,414816364	0,678276339	0,982191313	0.00780391
ENSG00000071082	RPL31	17559,50558	-0,193537195	0,173587453	-1,114926173	0,26488206	0,982191313	0.00780391
ENSG00000071127	WDR1	2086,065804	-0,169135059	0,123404527	-1,370574186	0,170507734	0,982191313	0.00780391
ENSG00000071205	ARHGAP10	146,2363657	0,192313837	0,203728533	0,943971047	0,345184444	0,982191313	0.00780391
ENSG00000071242	RPS6KA2	149,2422248	0,227133141	0,161526867	1,406163231	0,15967566	0,982191313	0.00780391
ENSG00000071243	ING3	472,3064773	-0,218866217	0,197281331	-1,109411705	0,267252615	0,982191313	0.00780391
ENSG00000071246	VASH1	191,4130242	0,457935391	0,196229148	2,333676698	0,019612657	0,982191313	0.00780391
ENSG00000071282	LMCD1	19,89705863	-0,090639662	0,228881133	-0,396011943	0,692096218	0,982191313	0.00780391
ENSG00000071462	BUD23	1654,368658	-0,036478531	0,128570912	-0,28372305	0,776622629	0,982191313	0.00780391
ENSG00000071537	SEL1L	596,3163681	0,134056688	0,136939663	0,978947113	0,327606112	0,982191313	0.00780391
ENSG00000071539	TRIP13	348,435285	-0,436742627	0,202211333	-2,159832586	0,030785632	0,982191313	0.00780391
ENSG00000071553	ATP6AP1	2706,881508	0,040628543	0,152048672	0,267207484	0,789309414	0,982191313	0.00780391
ENSG00000071564	TCF3	1770,979437	-0,270289963	0,121734538	-2,220322737	0,026396868	0,982191313	0.00780391
ENSG00000071575	TRIB2	35,30164488	-0,120578871	0,226701095	-0,531884818	0,594805773	0,982191313	0.00780391
ENSG00000071626	DAZAP1	3283,684741	0,182294626	0,148354665	1,228775821	0,219155869	0,982191313	0.00780391
ENSG00000071655	MBD3	746,2081762	0,137171081	0,194946342	0,703635058	0,481660073	0,982191313	0.00780391
ENSG00000071794	HLTF	371,1209201	0,249402858	0,170197441	1,465373724	0,142818982	0,982191313	0.00780391
ENSG00000071859	FAM50A	420,8932582	0,162556757	0,166531811	0,976130364	0,328999866	0,982191313	0.00780391
ENSG00000071889	FAM3A	156,1771517	-0,060138651	0,163466087	-0,367896804	0,712950183	0,982191313	0.00780391
ENSG00000071894	CPSF1	586,1218684	0,074231397	0,158455614	0,468468079	0,639449893	0,982191313	0.00780391
ENSG00000071909	MYO3B	150,9878445	-0,258035784	0,175007911	-1,474423546	0,140367589	0,982191313	0.00780391
ENSG00000071967	CYBRD1	73,55098644	-0,21285522	0,194067009	-1,096813009	0,272723142	0,982191313	0.00780391
ENSG00000071994	PDCD2	1095,764402	-0,158081019	0,1583318	-0,998416105	0,318077627	0,982191313	0.00780391
ENSG00000072042	RDH11	1223,005761	-0,147163055	0,138929125	-1,059267126	0,289478142	0,982191313	0.00780391
ENSG00000072062	PRKACA	489,8201471	0,139384821	0,194948389	0,714983189	0,474619431	0,982191313	0.00780391
ENSG00000072071	ADGRL1	395,9427791	-0,241273635	0,194055037	-1,243325801	0,2137478	0,982191313	0.00780391
ENSG00000072110	ACTN1	5708,798493	0,10556538	0,120097761	0,878995405	0,379403767	0,982191313	0.00780391
ENSG00000072121	ZFYVE26	64,96614422	-0,139064119	0,202961736	-0,685174068	0,493234085	0,982191313	0.00780391
ENSG00000072134	EPN2	43,95884623	0,395735577	0,225230594	1,757024081	0,078913705	0,982191313	0.00780391
ENSG00000072135	PTPN18	450,0176126	0,031679315	0,183202647	0,172919526	0,862714683	0,982191313	0.00780391
ENSG00000072182	ASIC4	0,309987594	-0,029845416	0,058409896	-0,51096505	0,60937553	0,982191313	0.00780391
ENSG00000072195	SPEG	1,624243447	-0,091755427	0,120388242	-0,7621627	0,445962905	0,982191313	0.00780391
ENSG00000072210	ALDH3A2	93,04320083	-0,321679206	0,197000618	-1,632884249	0,102493343	0,982191313	0.00780391
ENSG00000072274	TFRC	1208,850213	-0,266647599	0,188591206	-1,413892006	0,157393614	0,982191313	0.00780391
ENSG00000072310	SREBF1	74,60715858	-0,163214865	0,219455649	-0,743725968	0,457042276	0,982191313	0.00780391
ENSG00000072364	AFF4	260,3280457	0,365234584	0,166467661	2,194027244	0,028233451	0,982191313	0.00780391
ENSG00000072401	UBE2D1	48,63649371	-0,415680067	0,218857862	-1,899315214	0,057523044	0,982191313	0.00780391
ENSG00000072415	MPP5	192,1252149	0,035120808	0,170467195	0,206026785	0,836769989	0,982191313	0.00780391
ENSG00000072422	RHOBTB1	62,44671498	0,050213467	0,203373521	0,24690268	0,804983542	0,982191313	0.00780391
ENSG00000072501	SMC1A	4799,286018	0,369894149	0,141260461	2,618525707	0,008831064	0,982191313	0.00780391
ENSG00000072506	HSD17B10	1065,862049	0,213297139	0,177918952	1,198844399	0,230588455	0,982191313	0.00780391
ENSG00000072518	MARK2	576,5512557	-0,197791487	0,186018011	-1,063292132	0,287649492	0,982191313	0.00780391
ENSG00000072571	HMMR	1025,938756	0,021660238	0,171238828	0,126491396	0,899342959	0,982191313	0.00780391
ENSG00000072609	CHFR	317,5542253	-0,088435082	0,196334303	-0,450431131	0,652399602	0,982191313	0.00780391
ENSG00000072657	TRHDE	100,0371209	-0,130537933	0,21424193	-0,609301516	0,542324602	0,982191313	0.00780391
ENSG00000072682	P4HA2	70,96612287	-0,138036518	0,215686155	-0,639987847	0,522180501	0,982191313	0.00780391
ENSG00000072694	FCGR2B	4,779103107	0,248308086	0,185061466	1,34176007	0,179673803	0,982191313	0.00780391
ENSG00000072736	NFATC3	211,2692701	-0,169626873	0,166324065	-1,019857667	0,307795969	0,982191313	0.00780391
ENSG00000072756	TRNT1	80,76411984	-0,150220441	0,207423831	-0,724219775	0,46893082	0,982191313	0.00780391
ENSG00000072778	ACADVL	565,1307202	0,049425183	0,158050467	0,312717727	0,754495126	0,982191313	0.00780391
ENSG00000072786	STK10	731,9523076	0,110290551	0,171204486	0,644203624	0,519443401	0,982191313	0.00780391
ENSG00000072803	FBXW11	202,080274	0,327079545	0,16714371	1,956876185	0,050362027	0,982191313	0.00780391
ENSG00000072818	ACAP1	5,862218312	0,155518964	0,18632383	0,834670284	0,403903377	0,982191313	0.00780391
ENSG00000072840	EVC	9,777888532	-0,021157379	0,199533931	-0,10603399	0,915555384	0,982191313	0.00780391
ENSG00000072849	DERL2	170,4203588	0,060685382	0,184414094	0,32907128	0,742101812	0,982191313	0.00780391
ENSG00000072858	SIDT1	5,190791305	0,047415968	0,186595917	0,254110426	0,799410249	0,982191313	0.00780391
ENSG00000072864	NDE1	144,5759489	0,323377442	0,181447875	1,782205727	0,074715689	0,982191313	0.00780391
ENSG00000072952	MRVI1	2,52166501	0,015900447	0,132134052	0,120335723	0,904217206	0,982191313	0.00780391
ENSG00000072954	TMEM38A	74,36377257	0,193509502	0,211026086	0,916993274	0,359146165	0,982191313	0.00780391
ENSG00000072958	AP1M1	830,879825	0,250194345	0,164966022	1,516641684	0,129357175	0,982191313	0.00780391
ENSG00000073008	PVR	476,6753185	0,198733363	0,176190964	1,127942995	0,259343995	0,982191313	0.00780391
ENSG00000073050	XRCC1	796,1232451	-0,130592328	0,193057897	-0,676441264	0,498760526	0,982191313	0.00780391
ENSG00000073060	SCARB1	895,4649121	-0,01968127	0,181795659	-0,108260397	0,913789137	0,982191313	0.00780391
ENSG00000073111	MCM2	1304,113953	-0,362126177	0,213109875	-1,699246351	0,089272776	0,982191313	0.00780391
ENSG00000073150	PANX2	40,20589602	0,069706616	0,221458301	0,314761813	0,752942508	0,982191313	0.00780391
ENSG00000073169	SELENOO	104,2336485	0,275317586	0,1937391	1,421073943	0,155295264	0,982191313	0.00780391
ENSG00000073282	TP63	13,44699822	-0,162141259	0,214249595	-0,756786767	0,449177622	0,982191313	0.00780391
ENSG00000073331	ALPK1	54,35706256	-0,042687394	0,208256276	-0,204975308	0,837591417	0,982191313	0.00780391
ENSG00000073350	LLGL2	176,6369764	-0,14213503	0,195464827	-0,727164231	0,467125355	0,982191313	0.00780391
ENSG00000073464	CLCN4	142,3175853	0,21246374	0,178027131	1,193434616	0,232699205	0,982191313	0.00780391
ENSG00000073536	NLE1	115,7244631	0,027688579	0,174869073	0,158338914	0,874189746	0,982191313	0.00780391
ENSG00000073578	SDHA	1068,887303	-0,024733385	0,177628835	-0,139241945	0,889258964	0,982191313	0.00780391
ENSG00000073584	SMARCE1	684,076583	-0,065890366	0,141328804	-0,466220359	0,641057778	0,982191313	0.00780391
ENSG00000073605	GSDMB	3,997656953	0,108779501	0,163711272	0,664459447	0,506396296	0,982191313	0.00780391
ENSG00000073614	KDM5A	811,3485731	0,061022401	0,137006007	0,445399459	0,656031103	0,982191313	0.00780391
ENSG00000073670	ADAM11	5,006306894	0,255333171	0,175815428	1,452279667	0,146423859	0,982191313	0.00780391
ENSG00000073711	PPP2R3A	32,06430215	-0,298666569	0,229032625	-1,304035045	0,192221634	0,982191313	0.00780391
ENSG00000073712	FERMT2	7,925001355	0,020992139	0,203257954	0,103278313	0,917742087	0,982191313	0.00780391
ENSG00000073734	ABCB11	0,352625572	-0,041096004	0,058485073	-0,70267509	0,482258255	0,982191313	0.00780391
ENSG00000073737	DHRS9	770,776664	-0,029714458	0,173845225	-0,170924789	0,864282905	0,982191313	0.00780391
ENSG00000073754	CD5L	1,868294894	-0,123417507	0,124505225	-0,991263674	0,321556846	0,982191313	0.00780391
ENSG00000073756	PTGS2	24,08026757	-0,162198467	0,226249462	-0,716901008	0,47343518	0,982191313	0.00780391
ENSG00000073792	IGF2BP2	2036,74643	0,204284264	0,141442584	1,444291088	0,148657112	0,982191313	0.00780391
ENSG00000073803	MAP3K13	616,1772306	0,142090515	0,162832566	0,872617305	0,382871705	0,982191313	0.00780391
ENSG00000073849	ST6GAL1	174,4950235	-0,038876768	0,165741324	-0,234562916	0,814547995	0,982191313	0.00780391
ENSG00000073861	TBX21	1,25589774	0,034850095	0,100116864	0,348094157	0,727769472	0,982191313	0.00780391
ENSG00000073905	VDAC1P1	0,380326541	0,030581953	0,058499734	0,522770811	0,601133755	0,982191313	0.00780391
ENSG00000073910	FRY	315,1629833	0,269873839	0,182678694	1,477314257	0,139591418	0,982191313	0.00780391
ENSG00000073921	PICALM	640,229024	-0,148729095	0,18249802	-0,814962784	0,415093613	0,982191313	0.00780391
ENSG00000073969	NSF	496,3938727	-0,253313285	0,191924966	-1,319855831	0,186883157	0,982191313	0.00780391
ENSG00000074054	CLASP1	153,2024836	0,027157336	0,1840015	0,147593012	0,88266397	0,982191313	0.00780391
ENSG00000074071	MRPS34	2020,737022	0,119019276	0,175296901	0,678958245	0,497164319	0,982191313	0.00780391
ENSG00000074201	CLNS1A	695,9757467	-0,201270401	0,202664229	-0,993122474	0,320650273	0,982191313	0.00780391
ENSG00000074211	PPP2R2C	0,119857299	0,005923195	0,058409896	0,101407385	0,919227074	0,982191313	0.00780391
ENSG00000074219	TEAD2	27,15261854	0,17151874	0,22697864	0,755660267	0,449852912	0,982191313	0.00780391
ENSG00000074266	EED	384,0718756	-0,249931997	0,22305071	-1,12051648	0,262493734	0,982191313	0.00780391
ENSG00000074319	TSG101	336,007482	-0,136562217	0,176313771	-0,774540844	0,438611024	0,982191313	0.00780391
ENSG00000074356	NCBP3	251,9777201	0,323987951	0,173282901	1,869705256	0,061524759	0,982191313	0.00780391
ENSG00000074370	ATP2A3	76,73953858	0,045575441	0,222752984	0,204600811	0,837884022	0,982191313	0.00780391
ENSG00000074410	CA12	17,91387995	0,058232399	0,22905301	0,254231101	0,799317025	0,982191313	0.00780391
ENSG00000074416	MGLL	118,6200101	0,21772822	0,201404569	1,081049062	0,27967529	0,982191313	0.00780391
ENSG00000074582	BCS1L	175,278493	0,180686598	0,167807644	1,076748317	0,28159272	0,982191313	0.00780391
ENSG00000074590	NUAK1	10,67003307	0,08303062	0,19657403	0,422388555	0,67274143	0,982191313	0.00780391
ENSG00000074603	DPP8	392,0910725	-0,122315975	0,173043786	-0,706849851	0,479659791	0,982191313	0.00780391
ENSG00000074621	SLC24A1	38,93340555	-0,107150371	0,219870681	-0,487333604	0,626021937	0,982191313	0.00780391
ENSG00000074657	ZNF532	158,7259037	0,478492831	0,184312145	2,59610038	0,009428851	0,982191313	0.00780391
ENSG00000074660	SCARF1	0,112583403	-0,017922545	0,058409896	-0,306840905	0,758964471	0,982191313	0.00780391
ENSG00000074695	LMAN1	3999,122373	-0,213506561	0,11863149	-1,799746101	0,071900738	0,982191313	0.00780391
ENSG00000074696	HACD3	782,615377	-0,106642491	0,172659838	-0,617645031	0,536809354	0,982191313	0.00780391
ENSG00000074706	IPCEF1	373,8710139	0,286075329	0,162793612	1,757288423	0,07886866	0,982191313	0.00780391
ENSG00000074771	NOX3	0,192445737	-0,017922545	0,058409896	-0,306840905	0,758964471	0,982191313	0.00780391
ENSG00000074800	ENO1	16849,42873	0,24123058	0,146286006	1,649033883	0,099140693	0,982191313	0.00780391
ENSG00000074842	MYDGF	3052,852909	-0,111391692	0,196085699	-0,568076573	0,569982974	0,982191313	0.00780391
ENSG00000074855	ANO8	181,5998984	-0,060294352	0,208470319	-0,289222717	0,772410949	0,982191313	0.00780391
ENSG00000074935	TUBE1	50,7151664	0,04605168	0,217433713	0,211796409	0,83226587	0,982191313	0.00780391
ENSG00000074964	ARHGEF10L	359,134517	-0,31730036	0,215323192	-1,473600485	0,140589191	0,982191313	0.00780391
ENSG00000074966	TXK	2,300567726	0,161411585	0,140743382	1,146850268	0,25144351	0,982191313	0.00780391
ENSG00000075073	TACR2	1,769818753	-0,14340913	0,113256459	-1,266233565	0,205429474	0,982191313	0.00780391
ENSG00000075089	ACTR6	112,2944142	-0,100545788	0,188353102	-0,533815406	0,593469254	0,982191313	0.00780391
ENSG00000075131	TIPIN	370,2086943	-0,224638326	0,140693269	-1,596652966	0,110343085	0,982191313	0.00780391
ENSG00000075142	SRI	372,3917068	-0,12621445	0,221809062	-0,569022965	0,569340555	0,982191313	0.00780391
ENSG00000075151	EIF4G3	1128,036576	0,092722928	0,140923967	0,657964218	0,510561124	0,982191313	0.00780391
ENSG00000075188	NUP37	184,8630749	-0,425610789	0,214198736	-1,986990193	0,046923484	0,982191313	0.00780391
ENSG00000075213	SEMA3A	46,29492394	-0,026191502	0,223904179	-0,116976386	0,906878766	0,982191313	0.00780391
ENSG00000075218	GTSE1	882,9714021	0,175861207	0,119714096	1,469010018	0,141830072	0,982191313	0.00780391
ENSG00000075223	SEMA3C	1,616189534	-0,067572081	0,106023091	-0,637333627	0,523907552	0,982191313	0.00780391
ENSG00000075234	TTC38	122,2707298	-0,162257926	0,165994437	-0,977490141	0,328326557	0,982191313	0.00780391
ENSG00000075239	ACAT1	264,6339428	-0,22106835	0,220209573	-1,003899816	0,315426905	0,982191313	0.00780391
ENSG00000075240	GRAMD4	33,99586891	-0,184716385	0,228816368	-0,80726911	0,419511457	0,982191313	0.00780391
ENSG00000075275	CELSR1	45,66319486	-0,130665851	0,227868187	-0,573427352	0,566355375	0,982191313	0.00780391
ENSG00000075292	ZNF638	721,8734669	0,332413774	0,17308004	1,920578328	0,05478489	0,982191313	0.00780391
ENSG00000075303	SLC25A40	124,7690948	-0,435508878	0,169498458	-2,569397289	0,010187559	0,982191313	0.00780391
ENSG00000075336	TIMM21	325,0902986	0,027019013	0,156362984	0,172796736	0,862811203	0,982191313	0.00780391
ENSG00000075340	ADD2	268,7679657	0,1926697	0,184678972	1,043268208	0,296824091	0,982191313	0.00780391
ENSG00000075391	RASAL2	360,3583875	0,078717749	0,177930566	0,442407117	0,65819463	0,982191313	0.00780391
ENSG00000075399	VPS9D1	26,44652944	0,163383912	0,223177008	0,732082187	0,464118405	0,982191313	0.00780391
ENSG00000075407	ZNF37A	201,2337533	0,128554773	0,160980966	0,798571259	0,424539058	0,982191313	0.00780391
ENSG00000075413	MARK3	820,0686058	0,123420234	0,132539989	0,931192431	0,351754033	0,982191313	0.00780391
ENSG00000075415	SLC25A3	3803,753784	-0,212046659	0,20854504	-1,016790711	0,309253002	0,982191313	0.00780391
ENSG00000075420	FNDC3B	302,9881788	0,198590807	0,151534391	1,310532913	0,190015618	0,982191313	0.00780391
ENSG00000075426	FOSL2	213,2211785	-0,019853666	0,176374955	-0,112565109	0,910375348	0,982191313	0.00780391
ENSG00000075461	CACNG4	0,151445149	-0,017922545	0,058409896	-0,306840905	0,758964471	0,982191313	0.00780391
ENSG00000075568	TMEM131	268,5507552	0,118260552	0,167537409	0,705875499	0,480265566	0,982191313	0.00780391
ENSG00000075618	FSCN1	6285,704326	-0,209784725	0,13429461	-1,562123195	0,11825897	0,982191313	0.00780391
ENSG00000075643	MOCOS	8,184025651	-0,054620556	0,18395711	-0,29692006	0,766527541	0,982191313	0.00780391
ENSG00000075651	PLD1	104,7929458	0,064657121	0,196321346	0,329343305	0,741896215	0,982191313	0.00780391
ENSG00000075702	WDR62	105,4603299	-0,090948661	0,19548801	-0,465239077	0,641760257	0,982191313	0.00780391
ENSG00000075711	DLG1	314,7682325	0,34680913	0,159522998	2,174038435	0,029702249	0,982191313	0.00780391
ENSG00000075785	RAB7A	1690,468145	-0,071324206	0,11783311	-0,605298516	0,544980668	0,982191313	0.00780391
ENSG00000075790	BCAP29	630,5934939	-0,023890625	0,145337114	-0,16438076	0,869431409	0,982191313	0.00780391
ENSG00000075826	SEC31B	24,38457013	0,238969957	0,227992934	1,048146327	0,294571195	0,982191313	0.00780391
ENSG00000075856	SART3	834,0441166	0,070036803	0,144412574	0,484977183	0,627692531	0,982191313	0.00780391
ENSG00000075884	ARHGAP15	271,2892889	-0,161963495	0,197004279	-0,822131865	0,411001852	0,982191313	0.00780391
ENSG00000075914	EXOSC7	462,9950859	-0,206197926	0,185575496	-1,111126905	0,266513728	0,982191313	0.00780391
ENSG00000075945	KIFAP3	79,04979334	-0,294448391	0,187744346	-1,568347578	0,116800038	0,982191313	0.00780391
ENSG00000075975	MKRN2	151,4548934	-0,417393269	0,224791031	-1,856805707	0,063338801	0,982191313	0.00780391
ENSG00000076003	MCM6	1145,344542	-0,102664151	0,165032081	-0,622086023	0,533885305	0,982191313	0.00780391
ENSG00000076043	REXO2	275,1453307	-0,285867207	0,19802359	-1,443601779	0,148851024	0,982191313	0.00780391
ENSG00000076053	RBM7	52,35378507	-0,31679642	0,225736916	-1,403387738	0,160501247	0,982191313	0.00780391
ENSG00000076067	RBMS2	21,58108949	0,205809508	0,228661239	0,900062943	0,368086755	0,982191313	0.00780391
ENSG00000076108	BAZ2A	893,3387755	0,260581458	0,127813156	2,038768673	0,04147312	0,982191313	0.00780391
ENSG00000076201	PTPN23	235,8050999	0,326679003	0,172362427	1,895302867	0,058052289	0,982191313	0.00780391
ENSG00000076242	MLH1	261,580348	-0,091814	0,146945878	-0,624815074	0,532092436	0,982191313	0.00780391
ENSG00000076258	FMO4	11,43100068	-0,264150614	0,219671984	-1,202477482	0,229178585	0,982191313	0.00780391
ENSG00000076321	KLHL20	310,7192511	0,098015307	0,147783321	0,663236596	0,507179037	0,982191313	0.00780391
ENSG00000076344	RGS11	0,112583403	-0,017922545	0,058409896	-0,306840905	0,758964471	0,982191313	0.00780391
ENSG00000076351	SLC46A1	19,57720809	-0,157753958	0,228976413	-0,688952876	0,490852923	0,982191313	0.00780391
ENSG00000076356	PLXNA2	0,117541857	-0,017922545	0,058409896	-0,306840905	0,758964471	0,982191313	0.00780391
ENSG00000076382	SPAG5	396,6580543	-0,164164039	0,177223513	-0,926310713	0,35428453	0,982191313	0.00780391
ENSG00000076513	ANKRD13A	452,6230728	0,204407069	0,160612947	1,272668686	0,203135634	0,982191313	0.00780391
ENSG00000076554	TPD52	439,503717	0,036799998	0,149206166	0,246638587	0,805187939	0,982191313	0.00780391
ENSG00000076555	ACACB	107,7130465	0,229110793	0,202044178	1,133963845	0,256809714	0,982191313	0.00780391
ENSG00000076604	TRAF4	74,88360085	-0,321675317	0,22587263	-1,424144735	0,154404579	0,982191313	0.00780391
ENSG00000076641	PAG1	1080,635863	0,285956295	0,135952465	2,103354978	0,035434751	0,982191313	0.00780391
ENSG00000076650	GPATCH1	278,415035	-0,025359552	0,158767586	-0,159727514	0,873095726	0,982191313	0.00780391
ENSG00000076662	ICAM3	180,2480267	0,086247805	0,199440222	0,432449401	0,66541482	0,982191313	0.00780391
ENSG00000076685	NT5C2	358,5283105	-0,084745964	0,154730944	-0,547698875	0,583898685	0,982191313	0.00780391
ENSG00000076706	MCAM	0,412967022	0,006689247	0,05849488	0,114356113	0,908955502	0,982191313	0.00780391
ENSG00000076716	GPC4	78,23899103	-0,397727331	0,213693221	-1,861207057	0,062714942	0,982191313	0.00780391
ENSG00000076770	MBNL3	192,8508339	0,073917621	0,183850322	0,40205326	0,68764483	0,982191313	0.00780391
ENSG00000076826	CAMSAP3	11,38462191	0,048409211	0,216170949	0,223939483	0,822804393	0,982191313	0.00780391
ENSG00000076864	RAP1GAP	10,82248581	-0,121168511	0,221342084	-0,547426446	0,584085791	0,982191313	0.00780391
ENSG00000076924	XAB2	15,72158093	-0,218924281	0,215928853	-1,013872294	0,310643693	0,982191313	0.00780391
ENSG00000076928	ARHGEF1	88,08056221	-0,4869742	0,2276178	-2,139438123	0,032400202	0,982191313	0.00780391
ENSG00000076944	STXBP2	357,5727288	-0,023053261	0,213135589	-0,108162422	0,913866853	0,982191313	0.00780391
ENSG00000076984	MAP2K7	728,0705132	-0,141714951	0,200201688	-0,707860919	0,479031631	0,982191313	0.00780391
ENSG00000077044	DGKD	712,357251	0,306719244	0,167671639	1,829285178	0,067356898	0,982191313	0.00780391
ENSG00000077063	CTTNBP2	5,746849313	0,201552741	0,185443051	1,086871361	0,277093665	0,982191313	0.00780391
ENSG00000077097	TOP2B	1135,141948	0,036371374	0,135600058	0,268225356	0,788525859	0,982191313	0.00780391
ENSG00000077147	TM9SF3	2162,192446	-0,153716852	0,121816124	-1,26187607	0,206993384	0,982191313	0.00780391
ENSG00000077150	NFKB2	397,6693739	-0,174143286	0,202074112	-0,861779299	0,388808979	0,982191313	0.00780391
ENSG00000077152	UBE2T	280,0434725	-0,428521095	0,228129314	-1,878413111	0,060324673	0,982191313	0.00780391
ENSG00000077157	PPP1R12B	121,4789761	0,379338265	0,184255456	2,058762731	0,039516974	0,982191313	0.00780391
ENSG00000077232	DNAJC10	746,9010139	-0,065209313	0,136823655	-0,476593851	0,633651363	0,982191313	0.00780391
ENSG00000077235	GTF3C1	128,075472	-0,145056606	0,188851045	-0,768100626	0,442427405	0,982191313	0.00780391
ENSG00000077238	IL4R	241,7928875	0,0319084	0,180123591	0,177147254	0,859392726	0,982191313	0.00780391
ENSG00000077264	PAK3	0,151445149	-0,017922545	0,058409896	-0,306840905	0,758964471	0,982191313	0.00780391
ENSG00000077274	CAPN6	0,591656918	0,013353134	0,07316353	0,182510792	0,855181886	0,982191313	0.00780391
ENSG00000077312	SNRPA	1345,699206	0,081568864	0,197099905	0,413845273	0,678987425	0,982191313	0.00780391
ENSG00000077327	SPAG6	34,87013805	0,339370376	0,222931974	1,52230463	0,127932768	0,982191313	0.00780391
ENSG00000077348	EXOSC5	377,938612	-0,10626191	0,187645379	-0,566291111	0,571195902	0,982191313	0.00780391
ENSG00000077380	DYNC1I2	1897,006673	0,24617466	0,141668723	1,737678259	0,082267522	0,982191313	0.00780391
ENSG00000077420	APBB1IP	1069,779873	-0,046535298	0,188376909	-0,247032922	0,804882746	0,982191313	0.00780391
ENSG00000077454	LRCH4	2,239681814	0,022419118	0,136318817	0,16446092	0,869368309	0,982191313	0.00780391
ENSG00000077458	FAM76B	244,7125515	0,087291321	0,191530957	0,45575568	0,648565678	0,982191313	0.00780391
ENSG00000077463	SIRT6	442,330139	-0,064514576	0,182779027	-0,352964872	0,724114776	0,982191313	0.00780391
ENSG00000077514	POLD3	668,1575295	0,16036021	0,153621229	1,043867512	0,296546691	0,982191313	0.00780391
ENSG00000077522	ACTN2	1,475937221	0,028895545	0,091135947	0,317059793	0,751198233	0,982191313	0.00780391
ENSG00000077549	CAPZB	2910,553748	-0,307903332	0,195480707	-1,575108551	0,115231391	0,982191313	0.00780391
ENSG00000077585	GPR137B	61,05880879	-0,129598762	0,202507228	-0,639971043	0,522191425	0,982191313	0.00780391
ENSG00000077684	JADE1	504,3928715	-0,284993543	0,13488209	-2,11290872	0,034608581	0,982191313	0.00780391
ENSG00000077713	SLC25A43	76,74802062	-0,314280738	0,212905626	-1,476150461	0,139903505	0,982191313	0.00780391
ENSG00000077721	UBE2A	705,157652	-0,428686116	0,215197094	-1,992062751	0,046364173	0,982191313	0.00780391
ENSG00000077782	FGFR1	983,1720893	-0,129933702	0,118486985	-1,096607377	0,272813061	0,982191313	0.00780391
ENSG00000077935	SMC1B	185,5764399	0,180500994	0,165388213	1,091377615	0,275106758	0,982191313	0.00780391
ENSG00000077942	FBLN1	29,49336433	-0,120034547	0,223274722	-0,537609211	0,59084687	0,982191313	0.00780391
ENSG00000077984	CST7	62,61490298	0,463473756	0,21828596	2,12324126	0,03373364	0,982191313	0.00780391
ENSG00000078018	MAP2	1,437587117	-0,056407335	0,113259942	-0,498034297	0,618459869	0,982191313	0.00780391
ENSG00000078043	PIAS2	170,3023559	-0,033778227	0,179984921	-0,187672538	0,851133359	0,982191313	0.00780391
ENSG00000078053	AMPH	0,2278025	-0,005999675	0,058409896	-0,10271676	0,918187772	0,982191313	0.00780391
ENSG00000078061	ARAF	286,6282414	0,054128532	0,172893648	0,313074151	0,754224327	0,982191313	0.00780391
ENSG00000078070	MCCC1	224,839566	-0,186031839	0,20692944	-0,899010983	0,368646811	0,982191313	0.00780391
ENSG00000078081	LAMP3	1,796252311	-0,079435875	0,121257454	-0,655100967	0,512402749	0,982191313	0.00780391
ENSG00000078114	NEBL	10,36548128	0,106145453	0,216432249	0,490432702	0,623827741	0,982191313	0.00780391
ENSG00000078124	ACER3	189,9905623	0,173425093	0,167408582	1,035939086	0,300230561	0,982191313	0.00780391
ENSG00000078140	UBE2K	1610,860313	-0,126536186	0,15506976	-0,815995241	0,414502858	0,982191313	0.00780391
ENSG00000078142	PIK3C3	144,0563555	-0,087171012	0,170320426	-0,511805977	0,608786807	0,982191313	0.00780391
ENSG00000078177	N4BP2	218,6223178	0,263693271	0,183910378	1,433813985	0,151625353	0,982191313	0.00780391
ENSG00000078237	TIGAR	23,63214286	-0,316123755	0,222910547	-1,418164191	0,156142834	0,982191313	0.00780391
ENSG00000078246	TULP3	71,1779252	-0,242456053	0,202375505	-1,198050392	0,2308974	0,982191313	0.00780391
ENSG00000078269	SYNJ2	537,907649	0,021881188	0,158995628	0,137621317	0,890539707	0,982191313	0.00780391
ENSG00000078304	PPP2R5C	1034,224569	-0,201894619	0,139788915	-1,444282036	0,148659657	0,982191313	0.00780391
ENSG00000078319	PMS2P1	23,03408946	0,332886811	0,229050873	1,453331335	0,146131781	0,982191313	0.00780391
ENSG00000078369	GNB1	3704,803266	0,011763607	0,110397647	0,106556684	0,915140684	0,982191313	0.00780391
ENSG00000078399	HOXA9	480,8469444	-0,202046128	0,1668443	-1,210986098	0,225900733	0,982191313	0.00780391
ENSG00000078401	EDN1	0,605780598	-0,050546581	0,059285962	-0,852589375	0,393887057	0,982191313	0.00780391
ENSG00000078403	MLLT10	392,3110073	0,289435673	0,169113276	1,711489952	0,086990704	0,982191313	0.00780391
ENSG00000078487	ZCWPW1	118,7275387	0,075868877	0,19507	0,388931548	0,697326784	0,982191313	0.00780391
ENSG00000078579	FGF20	0,4721553	0,020324199	0,060264993	0,337247184	0,735930571	0,982191313	0.00780391
ENSG00000078596	ITM2A	0,57777774	0,040065237	0,073510471	0,545027618	0,585734523	0,982191313	0.00780391
ENSG00000078618	NRDC	2874,130074	0,0345196	0,162485643	0,212447076	0,831758262	0,982191313	0.00780391
ENSG00000078668	VDAC3	3341,020711	-0,039752235	0,138640761	-0,286728336	0,774320339	0,982191313	0.00780391
ENSG00000078674	PCM1	2833,929089	0,342365409	0,136941582	2,500083647	0,012416399	0,982191313	0.00780391
ENSG00000078687	TNRC6C	298,2926312	-0,209209581	0,190296827	-1,09938555	0,271599931	0,982191313	0.00780391
ENSG00000078699	CBFA2T2	80,32809217	-0,131921984	0,187558889	-0,703363003	0,481829557	0,982191313	0.00780391
ENSG00000078747	ITCH	152,9903773	0,171426955	0,215829497	0,79427028	0,427038102	0,982191313	0.00780391
ENSG00000078795	PKD2L2	1,257387878	0,036393329	0,102289887	0,355786186	0,722000695	0,982191313	0.00780391
ENSG00000078804	TP53INP2	19,75051679	-0,306253397	0,213110884	-1,437061263	0,150700587	0,982191313	0.00780391
ENSG00000078808	SDF4	3776,147353	-0,02587405	0,163453931	-0,158295673	0,874223818	0,982191313	0.00780391
ENSG00000078902	TOLLIP	494,3405823	0,039477983	0,159861486	0,24695118	0,804946006	0,982191313	0.00780391
ENSG00000078967	UBE2D4	106,7696566	-0,164468825	0,182062303	-0,903365618	0,366331881	0,982191313	0.00780391
ENSG00000079101	CLUL1	0,936313939	0,111984647	0,088269509	1,268667383	0,20455972	0,982191313	0.00780391
ENSG00000079102	RUNX1T1	5,067510085	0,299627735	0,192138249	1,559438255	0,118892688	0,982191313	0.00780391
ENSG00000079134	THOC1	267,3120166	0,049170219	0,157091098	0,313004492	0,754277249	0,982191313	0.00780391
ENSG00000079150	FKBP7	54,12908651	-0,180217773	0,218940075	-0,823137441	0,41042984	0,982191313	0.00780391
ENSG00000079156	OSBPL6	5,392518149	-0,024878396	0,166276646	-0,149620506	0,881064029	0,982191313	0.00780391
ENSG00000079215	SLC1A3	132,532018	-0,087571109	0,203827616	-0,429633191	0,667462489	0,982191313	0.00780391
ENSG00000079246	XRCC5	5038,165196	-0,08961047	0,155894472	-0,574814933	0,565416466	0,982191313	0.00780391
ENSG00000079263	SP140	7,609361856	0,301287834	0,206583828	1,458428943	0,144722348	0,982191313	0.00780391
ENSG00000079277	MKNK1	422,0436381	0,032045875	0,139955082	0,228972568	0,818890237	0,982191313	0.00780391
ENSG00000079308	TNS1	58,19754229	-0,047525289	0,216611993	-0,219402851	0,826336249	0,982191313	0.00780391
ENSG00000079313	REXO1	73,02239226	0,064941837	0,218865712	0,296720014	0,766680276	0,982191313	0.00780391
ENSG00000079332	SAR1A	1011,575991	-0,067947555	0,150015545	-0,452936758	0,650594281	0,982191313	0.00780391
ENSG00000079335	CDC14A	28,02911286	0,082578369	0,225904733	0,365545104	0,714704544	0,982191313	0.00780391
ENSG00000079337	RAPGEF3	5,304488436	-0,069886725	0,166799987	-0,418985193	0,675226954	0,982191313	0.00780391
ENSG00000079432	CIC	239,2397224	0,220731919	0,166725076	1,323927538	0,185527112	0,982191313	0.00780391
ENSG00000079459	FDFT1	2343,837665	-0,028525395	0,150600957	-0,18941045	0,849771134	0,982191313	0.00780391
ENSG00000079462	PAFAH1B3	708,7850614	0,206061793	0,203886851	1,010667398	0,312175646	0,982191313	0.00780391
ENSG00000079482	OPHN1	13,30285038	0,032753783	0,226392999	0,144676658	0,884966169	0,982191313	0.00780391
ENSG00000079616	KIF22	1003,944501	0,235322646	0,154664507	1,521503869	0,128133441	0,982191313	0.00780391
ENSG00000079691	CARMIL1	8,351252226	0,07127222	0,207254259	0,343887842	0,730930635	0,982191313	0.00780391
ENSG00000079739	PGM1	118,0765544	0,17362855	0,18230875	0,952387367	0,340900564	0,982191313	0.00780391
ENSG00000079785	DDX1	2113,112696	0,193553971	0,154577655	1,252147157	0,210516247	0,982191313	0.00780391
ENSG00000079805	DNM2	1027,904848	0,084647571	0,154854608	0,546626101	0,584635634	0,982191313	0.00780391
ENSG00000079819	EPB41L2	4401,347987	0,039785084	0,115501537	0,344455016	0,73050412	0,982191313	0.00780391
ENSG00000079841	RIMS1	0,678136113	-0,06088618	0,077839304	-0,782203556	0,434094955	0,982191313	0.00780391
ENSG00000079950	STX7	197,9757088	-0,249527297	0,15378115	-1,622613024	0,104672155	0,982191313	0.00780391
ENSG00000079974	RABL2B	123,2143214	0,048009817	0,19368939	0,247870142	0,804234882	0,982191313	0.00780391
ENSG00000080189	SLC35C2	484,0071016	0,147761664	0,163335591	0,904650743	0,365650444	0,982191313	0.00780391
ENSG00000080200	CRYBG3	138,3847174	0,177281064	0,221206631	0,801427438	0,422884236	0,982191313	0.00780391
ENSG00000080298	RFX3	119,7674724	0,147336633	0,214858967	0,685736485	0,492879295	0,982191313	0.00780391
ENSG00000080345	RIF1	2063,659161	0,174090933	0,149243169	1,1664918	0,243415662	0,982191313	0.00780391
ENSG00000080371	RAB21	515,4740652	-0,285636419	0,169642748	-1,683752604	0,09222949	0,982191313	0.00780391
ENSG00000080493	SLC4A4	1,210143319	0,075016085	0,101328379	0,740326503	0,459101903	0,982191313	0.00780391
ENSG00000080503	SMARCA2	2979,286923	0,174754526	0,148534348	1,176526024	0,239384739	0,982191313	0.00780391
ENSG00000080561	MID2	17,10185072	-0,064901005	0,223457545	-0,29043998	0,771479661	0,982191313	0.00780391
ENSG00000080572	PIH1D3	0,220521285	0,017846065	0,058409896	0,305531531	0,759961359	0,982191313	0.00780391
ENSG00000080573	COL5A3	0,352625572	-0,041096004	0,058485073	-0,70267509	0,482258255	0,982191313	0.00780391
ENSG00000080603	SRCAP	156,1752789	0,362911859	0,188945512	1,920722301	0,054766727	0,982191313	0.00780391
ENSG00000080608	PUM3	3119,755792	0,083947014	0,121207778	0,692587682	0,488568343	0,982191313	0.00780391
ENSG00000080618	CPB2	0,352298001	0,006689242	0,05849488	0,114356018	0,908955577	0,982191313	0.00780391
ENSG00000080709	KCNN2	158,5126848	0,114168747	0,176709266	0,646082405	0,51822599	0,982191313	0.00780391
ENSG00000080802	CNOT4	189,7902803	-0,258540315	0,185315977	-1,39513235	0,162975933	0,982191313	0.00780391
ENSG00000080815	PSEN1	688,8141971	0,094643846	0,13822402	0,684713451	0,493524759	0,982191313	0.00780391
ENSG00000080819	CPOX	57,79563376	-0,51788452	0,2290561	-2,260950576	0,023762318	0,982191313	0.00780391
ENSG00000080822	CLDND1	58,39122436	-0,194951784	0,227036409	-0,858680707	0,390516698	0,982191313	0.00780391
ENSG00000080823	MOK	75,06467038	0,285450584	0,221504174	1,28869167	0,1975053	0,982191313	0.00780391
ENSG00000080824	HSP90AA1	56685,71429	-0,052993792	0,129400831	-0,409532089	0,682149223	0,982191313	0.00780391
ENSG00000080845	DLGAP4	163,2097591	0,356241713	0,194560058	1,831011542	0,06709882	0,982191313	0.00780391
ENSG00000080947	CROCCP3	1,542130755	-0,019432939	0,104825577	-0,185383565	0,852928198	0,982191313	0.00780391
ENSG00000080986	NDC80	1295,971121	-0,146088946	0,13801108	-1,058530565	0,289813624	0,982191313	0.00780391
ENSG00000081014	AP4E1	105,4886615	-0,160724779	0,200656749	-0,800993637	0,423135329	0,982191313	0.00780391
ENSG00000081026	MAGI3	70,72681291	0,340739048	0,20587165	1,655104276	0,097903348	0,982191313	0.00780391
ENSG00000081041	CXCL2	2,033305585	-0,187068419	0,123048067	-1,52028734	0,128438775	0,982191313	0.00780391
ENSG00000081052	COL4A4	0,253551028	0,017846065	0,058409896	0,305531531	0,759961359	0,982191313	0.00780391
ENSG00000081059	TCF7	110,8179032	0,053402033	0,180183927	0,296375119	0,766943625	0,982191313	0.00780391
ENSG00000081148	IMPG2	0,859808887	0,059757258	0,084721829	0,705334841	0,480601883	0,982191313	0.00780391
ENSG00000081154	PCNP	650,8634646	-0,283467587	0,157708194	-1,797418255	0,072269245	0,982191313	0.00780391
ENSG00000081177	EXD2	12,14379142	-0,094258221	0,225547711	-0,417908126	0,676014291	0,982191313	0.00780391
ENSG00000081181	ARG2	14,32397719	-0,290308253	0,2166534	-1,339966292	0,180256304	0,982191313	0.00780391
ENSG00000081189	MEF2C	1774,786575	0,050991867	0,150429289	0,338975654	0,734628071	0,982191313	0.00780391
ENSG00000081237	PTPRC	3587,533937	0,364103864	0,143743655	2,53300825	0,011308829	0,982191313	0.00780391
ENSG00000081277	PKP1	0,359571897	0,030581956	0,058499734	0,522770854	0,601133725	0,982191313	0.00780391
ENSG00000081307	UBA5	200,276062	-0,290728212	0,182071742	-1,596778331	0,110315128	0,982191313	0.00780391
ENSG00000081320	STK17B	244,4359697	-0,18195106	0,178402049	-1,019893333	0,307779052	0,982191313	0.00780391
ENSG00000081377	CDC14B	80,82736087	-0,194478984	0,204120835	-0,952764005	0,340709656	0,982191313	0.00780391
ENSG00000081386	ZNF510	45,51444008	0,026114622	0,223185654	0,117008516	0,906853305	0,982191313	0.00780391
ENSG00000081479	LRP2	0,151445149	-0,017922545	0,058409896	-0,306840905	0,758964471	0,982191313	0.00780391
ENSG00000081665	ZNF506	52,48907887	0,149328801	0,211845468	0,704894948	0,480875614	0,982191313	0.00780391
ENSG00000081692	JMJD4	460,5994589	0,122597736	0,165296494	0,741683825	0,458278922	0,982191313	0.00780391
ENSG00000081721	DUSP12	187,1878264	-0,332192697	0,206689547	-1,60720608	0,108009169	0,982191313	0.00780391
ENSG00000081760	AACS	288,3875299	-0,111640237	0,155165597	-0,71949091	0,471838501	0,982191313	0.00780391
ENSG00000081800	SLC13A1	0,084145306	0,005923195	0,058409896	0,101407385	0,919227074	0,982191313	0.00780391
ENSG00000081803	CADPS2	46,47611483	-0,116943	0,223970178	-0,522136476	0,601575312	0,982191313	0.00780391
ENSG00000081853	PCDHGA2	1,035021675	0,057765727	0,086435931	0,668306874	0,503937726	0,982191313	0.00780391
ENSG00000081870	HSPB11	925,0459645	-0,258842034	0,217963836	-1,187545782	0,235012409	0,982191313	0.00780391
ENSG00000081913	PHLPP1	477,7841352	0,425967967	0,168519468	2,527707767	0,011480987	0,982191313	0.00780391
ENSG00000081923	ATP8B1	38,25812523	-0,103584821	0,224094658	-0,462236905	0,643911441	0,982191313	0.00780391
ENSG00000081985	IL12RB2	146,8866388	-0,07671279	0,182364745	-0,420655811	0,674006433	0,982191313	0.00780391
ENSG00000082014	SMARCD3	166,3915241	0,244487964	0,198953674	1,228868812	0,219120997	0,982191313	0.00780391
ENSG00000082068	WDR70	532,3721236	0,181458742	0,178996616	1,013755152	0,3106996	0,982191313	0.00780391
ENSG00000082074	FYB1	330,9577588	-0,047241147	0,156049708	-0,302731402	0,762094565	0,982191313	0.00780391
ENSG00000082146	STRADB	83,58088268	-0,262541326	0,202967616	-1,293513379	0,19583356	0,982191313	0.00780391
ENSG00000082153	BZW1	887,6193862	0,312121824	0,181317681	1,72140865	0,085176696	0,982191313	0.00780391
ENSG00000082175	PGR	11,5483755	-0,132729732	0,225008677	-0,589887171	0,555266296	0,982191313	0.00780391
ENSG00000082196	C1QTNF3	8,331834865	0,148675908	0,215710779	0,689237269	0,490673967	0,982191313	0.00780391
ENSG00000082212	ME2	341,4633987	-0,153869537	0,195460097	-0,78721713	0,431154771	0,982191313	0.00780391
ENSG00000082213	C5orf22	507,1467605	-0,027424011	0,178241768	-0,153858502	0,877721305	0,982191313	0.00780391
ENSG00000082258	CCNT2	125,0425615	0,034313288	0,196117472	0,174962933	0,86110876	0,982191313	0.00780391
ENSG00000082269	FAM135A	106,206524	0,104737542	0,203891067	0,51369363	0,607466206	0,982191313	0.00780391
ENSG00000082397	EPB41L3	80,30445347	0,275353699	0,220476497	1,248902727	0,211700654	0,982191313	0.00780391
ENSG00000082458	DLG3	14,51426366	-0,124166375	0,223975491	-0,554374832	0,579322347	0,982191313	0.00780391
ENSG00000082482	KCNK2	3,970334039	0,024160105	0,152871038	0,158042393	0,874423394	0,982191313	0.00780391
ENSG00000082497	SERTAD4	0,117541857	-0,017922545	0,058409896	-0,306840905	0,758964471	0,982191313	0.00780391
ENSG00000082512	TRAF5	17,40635046	0,141172226	0,223909118	0,630488959	0,528374724	0,982191313	0.00780391
ENSG00000082515	MRPL22	754,5834175	-0,167004664	0,177614225	-0,940266265	0,347080999	0,982191313	0.00780391
ENSG00000082516	GEMIN5	200,4828026	0,311049321	0,171649216	1,812122005	0,069967347	0,982191313	0.00780391
ENSG00000082641	NFE2L1	412,2978039	-0,359577965	0,180535322	-1,991731925	0,046400479	0,982191313	0.00780391
ENSG00000082684	SEMA5B	0,252435918	0,027481592	0,058464367	0,470057118	0,63831421	0,982191313	0.00780391
ENSG00000082701	GSK3B	352,4410943	0,01944152	0,136243899	0,142696445	0,886529924	0,982191313	0.00780391
ENSG00000082781	ITGB5	53,71247353	0,066287277	0,209925392	0,315765884	0,752180215	0,982191313	0.00780391
ENSG00000082805	ERC1	180,9775745	0,406189538	0,19719959	2,059788962	0,03941872	0,982191313	0.00780391
ENSG00000082996	RNF13	189,3022221	0,033144749	0,15009637	0,220823121	0,82523016	0,982191313	0.00780391
ENSG00000083093	PALB2	53,56558694	-0,212753717	0,200164923	-1,062892109	0,287830882	0,982191313	0.00780391
ENSG00000083097	DOPEY1	44,87674111	0,362154851	0,226094466	1,601785562	0,109203037	0,982191313	0.00780391
ENSG00000083099	LYRM2	1883,697096	0,163935461	0,139269808	1,177106967	0,239152815	0,982191313	0.00780391
ENSG00000083123	BCKDHB	53,039555	-0,126350377	0,216716181	-0,583022349	0,559878255	0,982191313	0.00780391
ENSG00000083168	KAT6A	1982,101424	0,311552211	0,140662845	2,214886315	0,026767869	0,982191313	0.00780391
ENSG00000083223	ZCCHC6	405,0722929	0,162225233	0,148327768	1,093694289	0,27408908	0,982191313	0.00780391
ENSG00000083290	ULK2	30,70894586	0,439361882	0,219055204	2,005713058	0,044886871	0,982191313	0.00780391
ENSG00000083307	GRHL2	0,454335448	-0,041096001	0,058485073	-0,702675043	0,482258284	0,982191313	0.00780391
ENSG00000083312	TNPO1	6216,243805	0,255372779	0,167152837	1,527780112	0,126567142	0,982191313	0.00780391
ENSG00000083454	P2RX5	19,93907532	-0,059419851	0,228433038	-0,260119341	0,794771719	0,982191313	0.00780391
ENSG00000083457	ITGAE	119,7722842	-0,153276516	0,221887113	-0,690786024	0,48970002	0,982191313	0.00780391
ENSG00000083520	DIS3	612,9521217	0,204421325	0,162710306	1,256351429	0,208988583	0,982191313	0.00780391
ENSG00000083535	PIBF1	95,89934391	0,178497583	0,227286312	0,785342422	0,432252829	0,982191313	0.00780391
ENSG00000083544	TDRD3	104,4553911	-0,39854762	0,187190662	-2,129099895	0,033245996	0,982191313	0.00780391
ENSG00000083635	NUFIP1	302,7189232	-0,044516789	0,147548869	-0,301708778	0,762874076	0,982191313	0.00780391
ENSG00000083642	PDS5B	1085,469801	0,150295049	0,138795472	1,082852679	0,278873819	0,982191313	0.00780391
ENSG00000083720	OXCT1	321,461986	-0,026643163	0,181385251	-0,14688715	0,883221095	0,982191313	0.00780391
ENSG00000083750	RRAGB	19,3719042	0,122503402	0,226192281	0,541589667	0,588101212	0,982191313	0.00780391
ENSG00000083782	EPYC	1,018931539	-0,067984957	0,077195271	-0,880688104	0,378486657	0,982191313	0.00780391
ENSG00000083799	CYLD	299,6135927	0,165074451	0,143386857	1,151252308	0,249628451	0,982191313	0.00780391
ENSG00000083807	SLC27A5	71,11902762	-0,074500518	0,213002179	-0,349764113	0,726515733	0,982191313	0.00780391
ENSG00000083812	ZNF324	65,62360544	0,106666312	0,211437048	0,504482601	0,613922286	0,982191313	0.00780391
ENSG00000083814	ZNF671	70,21230594	-0,439582591	0,216121434	-2,033961107	0,041955517	0,982191313	0.00780391
ENSG00000083817	ZNF416	24,76008343	-0,207522694	0,225989013	-0,918286654	0,358468813	0,982191313	0.00780391
ENSG00000083828	ZNF586	41,0261568	-0,097049941	0,215094359	-0,451197054	0,651847533	0,982191313	0.00780391
ENSG00000083838	ZNF446	36,94426517	0,164644713	0,22170165	0,742640901	0,457699119	0,982191313	0.00780391
ENSG00000083844	ZNF264	210,0543251	-0,066105134	0,155564184	-0,424938001	0,670881871	0,982191313	0.00780391
ENSG00000083845	RPS5	13204,39712	0,120228481	0,165321742	0,72723938	0,467079326	0,982191313	0.00780391
ENSG00000083857	FAT1	95,4828208	0,493072392	0,193730092	2,545151283	0,01092304	0,982191313	0.00780391
ENSG00000083896	YTHDC1	1406,778113	0,176321728	0,15472405	1,139588368	0,254457834	0,982191313	0.00780391
ENSG00000083937	CHMP2B	279,4069265	-0,118630122	0,155802977	-0,761411135	0,446411539	0,982191313	0.00780391
ENSG00000084070	SMAP2	10413,83015	0,179408547	0,125804158	1,426093939	0,153841228	0,982191313	0.00780391
ENSG00000084072	PPIE	2393,547421	0,092791841	0,168790555	0,549745457	0,582493973	0,982191313	0.00780391
ENSG00000084073	ZMPSTE24	6390,835387	-0,110999963	0,153687608	-0,722244066	0,470144435	0,982191313	0.00780391
ENSG00000084090	STARD7	3729,460939	0,031754712	0,153333809	0,207095305	0,835935429	0,982191313	0.00780391
ENSG00000084092	NOA1	208,821497	-0,258250243	0,202270876	-1,276754463	0,201688947	0,982191313	0.00780391
ENSG00000084093	REST	1672,703082	0,219374187	0,15279056	1,435783647	0,151063914	0,982191313	0.00780391
ENSG00000084110	HAL	88,03052787	0,0877487	0,212474609	0,412984402	0,679618042	0,982191313	0.00780391
ENSG00000084112	SSH1	217,6891445	-0,02719815	0,190969801	-0,142421211	0,886747309	0,982191313	0.00780391
ENSG00000084207	GSTP1	13812,1441	-0,07736237	0,179890018	-0,430053715	0,667156568	0,982191313	0.00780391
ENSG00000084234	APLP2	26371,01331	0,165010841	0,144286454	1,143633632	0,252775608	0,982191313	0.00780391
ENSG00000084444	FAM234B	17,8991723	0,178594561	0,228942935	0,780083305	0,435341843	0,982191313	0.00780391
ENSG00000084453	SLCO1A2	0,239714598	0,017846065	0,058409896	0,305531531	0,759961359	0,982191313	0.00780391
ENSG00000084463	WBP11	901,4095264	0,049855459	0,142944457	0,348775043	0,727258201	0,982191313	0.00780391
ENSG00000084623	EIF3I	2034,410966	-0,352812949	0,139232581	-2,533982689	0,01127743	0,982191313	0.00780391
ENSG00000084628	NKAIN1	8,167808804	0,269844065	0,191711414	1,407553466	0,159263335	0,982191313	0.00780391
ENSG00000084636	COL16A1	0,119857299	0,005923195	0,058409896	0,101407385	0,919227074	0,982191313	0.00780391
ENSG00000084652	TXLNA	433,4733095	0,156468607	0,169840149	0,92126984	0,356909563	0,982191313	0.00780391
ENSG00000084676	NCOA1	119,4750129	-0,034347468	0,199644907	-0,172042794	0,863403885	0,982191313	0.00780391
ENSG00000084693	AGBL5	147,4584456	-0,28354786	0,174994553	-1,620323921	0,105162713	0,982191313	0.00780391
ENSG00000084710	EFR3B	4,986125421	0,086712177	0,187037412	0,463608732	0,642928097	0,982191313	0.00780391
ENSG00000084731	KIF3C	50,00904086	-0,203578694	0,22653788	-0,898651889	0,368838111	0,982191313	0.00780391
ENSG00000084733	RAB10	1024,205478	-0,036304022	0,129648859	-0,280018062	0,779463648	0,982191313	0.00780391
ENSG00000084754	HADHA	4696,872118	0,081040948	0,165899982	0,488492807	0,62520082	0,982191313	0.00780391
ENSG00000084764	MAPRE3	13,95691247	0,043175823	0,202250311	0,213477163	0,8309548	0,982191313	0.00780391
ENSG00000084774	CAD	303,1690227	0,235181195	0,195784334	1,20122581	0,22966362	0,982191313	0.00780391
ENSG00000085063	CD59	255,4604007	-0,129972762	0,1663007	-0,781552708	0,434477489	0,982191313	0.00780391
ENSG00000085117	CD82	1442,128429	-0,172807679	0,169427765	-1,019948997	0,30775265	0,982191313	0.00780391
ENSG00000085185	BCORL1	43,49502757	-0,066593595	0,225581243	-0,29520892	0,767834288	0,982191313	0.00780391
ENSG00000085224	ATRX	1833,257958	0,157073471	0,144630419	1,08603344	0,277464198	0,982191313	0.00780391
ENSG00000085231	AK6	747,4270528	-0,443379072	0,181617247	-2,441282858	0,014635187	0,982191313	0.00780391
ENSG00000085265	FCN1	34,63574818	-0,362664958	0,227002816	-1,597623165	0,110126868	0,982191313	0.00780391
ENSG00000085274	MYNN	91,036374	-0,428246383	0,19391266	-2,208449846	0,02721293	0,982191313	0.00780391
ENSG00000085365	SCAMP1	314,2194631	-0,082368906	0,146545037	-0,562072297	0,574066762	0,982191313	0.00780391
ENSG00000085377	PREP	510,7756984	-0,235565501	0,160472506	-1,467949288	0,142117999	0,982191313	0.00780391
ENSG00000085382	HACE1	34,90742651	-0,160287578	0,229062367	-0,699755182	0,484080208	0,982191313	0.00780391
ENSG00000085415	SEH1L	309,2686376	-0,189201274	0,221614503	-0,85374049	0,393248794	0,982191313	0.00780391
ENSG00000085433	WDR47	66,1220974	0,213451881	0,220632313	0,967455214	0,333316519	0,982191313	0.00780391
ENSG00000085449	WDFY1	432,7430381	-0,090525681	0,156268865	-0,579294415	0,562390533	0,982191313	0.00780391
ENSG00000085465	OVGP1	1,985402666	0,044404462	0,131394111	0,337948646	0,735401888	0,982191313	0.00780391
ENSG00000085491	SLC25A24	532,3676421	-0,142485644	0,167588343	-0,850212138	0,395207154	0,982191313	0.00780391
ENSG00000085511	MAP3K4	542,338172	0,175773299	0,142399807	1,234364728	0,217067026	0,982191313	0.00780391
ENSG00000085514	PILRA	4,87121196	-0,064926411	0,17325222	-0,374750817	0,707845795	0,982191313	0.00780391
ENSG00000085552	IGSF9	4,554247615	-0,250605438	0,157966935	-1,586442371	0,112638995	0,982191313	0.00780391
ENSG00000085662	AKR1B1	628,5842807	-0,249491562	0,131420978	-1,898415047	0,057641429	0,982191313	0.00780391
ENSG00000085719	CPNE3	273,5459984	-0,018145151	0,137947719	-0,13153643	0,89535097	0,982191313	0.00780391
ENSG00000085721	RRN3	314,6939463	-0,171108457	0,222251972	-0,769884987	0,44136812	0,982191313	0.00780391
ENSG00000085733	CTTN	43,7082823	0,025206172	0,221807763	0,113639718	0,909523401	0,982191313	0.00780391
ENSG00000085741	WNT11	1,528241317	0,167791598	0,12829274	1,307880694	0,190913779	0,982191313	0.00780391
ENSG00000085760	MTIF2	909,0539722	0,01409933	0,127472654	0,110606702	0,911928233	0,982191313	0.00780391
ENSG00000085788	DDHD2	190,3608009	-0,22239998	0,220060682	-1,010630242	0,312193436	0,982191313	0.00780391
ENSG00000085831	TTC39A	3,540778651	0,021326015	0,174693275	0,122076907	0,902838111	0,982191313	0.00780391
ENSG00000085832	EPS15	389,4157174	-0,203260268	0,163229041	-1,245245739	0,213041435	0,982191313	0.00780391
ENSG00000085840	ORC1	323,6702232	-0,023691048	0,150583026	-0,157328809	0,874985716	0,982191313	0.00780391
ENSG00000085871	MGST2	1085,09909	-0,261366097	0,222363471	-1,175400333	0,23983459	0,982191313	0.00780391
ENSG00000085872	CHERP	746,1914052	-0,296647251	0,147543709	-2,010572008	0,044370683	0,982191313	0.00780391
ENSG00000085982	USP40	323,9815014	0,297770595	0,173185672	1,719371998	0,085546658	0,982191313	0.00780391
ENSG00000085998	POMGNT1	116,0636485	-0,349530984	0,216996617	-1,610766969	0,107230523	0,982191313	0.00780391
ENSG00000085999	RAD54L	62,612993	-0,140631631	0,1591083	-0,883873628	0,376764435	0,982191313	0.00780391
ENSG00000086015	MAST2	316,5305207	0,060367537	0,155318862	0,388668425	0,697521442	0,982191313	0.00780391
ENSG00000086061	DNAJA1	2717,834881	-0,118488223	0,17718227	-0,668736344	0,503663679	0,982191313	0.00780391
ENSG00000086062	B4GALT1	770,1451331	-0,177135252	0,194971676	-0,908517871	0,363604676	0,982191313	0.00780391
ENSG00000086065	CHMP5	556,5949686	-0,13207076	0,224474283	-0,588355861	0,556293458	0,982191313	0.00780391
ENSG00000086102	NFX1	1109,267484	0,034124348	0,126911089	0,268883898	0,788019028	0,982191313	0.00780391
ENSG00000086189	DIMT1	222,3132249	-0,164477998	0,160114299	-1,027253655	0,304301039	0,982191313	0.00780391
ENSG00000086200	IPO11	140,1140762	-0,229853643	0,178373321	-1,288609992	0,197533708	0,982191313	0.00780391
ENSG00000086205	FOLH1	1,946343477	-0,168577838	0,128324155	-1,31368749	0,188951393	0,982191313	0.00780391
ENSG00000086232	EIF2AK1	1263,494338	0,109163358	0,127096196	0,858903421	0,390393802	0,982191313	0.00780391
ENSG00000086288	NME8	0,261705792	-0,005999675	0,058409896	-0,10271676	0,918187772	0,982191313	0.00780391
ENSG00000086289	EPDR1	211,6979057	0,122382913	0,189702138	0,645131963	0,518841672	0,982191313	0.00780391
ENSG00000086300	SNX10	542,7179965	0,143364141	0,151922762	0,943664656	0,345341041	0,982191313	0.00780391
ENSG00000086475	SEPHS1	859,2458886	-0,209202519	0,142386763	-1,469255388	0,141763532	0,982191313	0.00780391
ENSG00000086504	MRPL28	374,9750095	0,037980425	0,155538348	0,244186885	0,807086084	0,982191313	0.00780391
ENSG00000086506	HBQ1	2,625305794	-0,110752453	0,152144014	-0,727944859	0,466647341	0,982191313	0.00780391
ENSG00000086544	ITPKC	33,03325207	-0,185119036	0,228761694	-0,809222177	0,418387361	0,982191313	0.00780391
ENSG00000086548	CEACAM6	32,18463902	0,10235281	0,229030599	0,446895787	0,654950306	0,982191313	0.00780391
ENSG00000086589	RBM22	1115,670724	0,048015051	0,120168894	0,399563057	0,689478371	0,982191313	0.00780391
ENSG00000086598	TMED2	1003,336806	-0,377819147	0,176169677	-2,144632116	0,031982272	0,982191313	0.00780391
ENSG00000086619	ERO1B	197,9895649	0,377041676	0,178784794	2,108913559	0,034952044	0,982191313	0.00780391
ENSG00000086666	ZFAND6	233,8869252	0,025651707	0,164648731	0,155796566	0,876193378	0,982191313	0.00780391
ENSG00000086712	TXLNG	377,0044099	0,282892116	0,175901642	1,608240339	0,107782551	0,982191313	0.00780391
ENSG00000086730	LAT2	1787,500711	-0,106558282	0,118059391	-0,902582005	0,366747781	0,982191313	0.00780391
ENSG00000086758	HUWE1	1061,806963	0,259484481	0,180682596	1,436134341	0,150964118	0,982191313	0.00780391
ENSG00000086827	ZW10	435,6090032	-0,082542262	0,155125493	-0,532099915	0,594656797	0,982191313	0.00780391
ENSG00000086848	ALG9	16,98731538	-0,390477101	0,225897741	-1,728556907	0,083888428	0,982191313	0.00780391
ENSG00000087008	ACOX3	394,9831269	0,299839493	0,150361138	1,994128914	0,046137968	0,982191313	0.00780391
ENSG00000087053	MTMR2	305,8154221	-0,048816715	0,158852075	-0,307309269	0,758607981	0,982191313	0.00780391
ENSG00000087074	PPP1R15A	219,1742204	-0,028137455	0,205044962	-0,13722578	0,890852334	0,982191313	0.00780391
ENSG00000087076	HSD17B14	3,004193615	-0,102672799	0,138137105	-0,74326734	0,457319841	0,982191313	0.00780391
ENSG00000087087	SRRT	2702,456443	0,085477282	0,157002089	0,544434044	0,586142824	0,982191313	0.00780391
ENSG00000087088	BAX	241,8876494	-0,148565131	0,204671667	-0,72587053	0,467918144	0,982191313	0.00780391
ENSG00000087095	NLK	159,2330308	0,159017027	0,175904661	0,903995529	0,365997772	0,982191313	0.00780391
ENSG00000087111	PIGS	1257,127135	-0,227805963	0,116161856	-1,961108149	0,049866408	0,982191313	0.00780391
ENSG00000087116	ADAMTS2	228,9943967	0,150324072	0,153396098	0,979973249	0,327099324	0,982191313	0.00780391
ENSG00000087152	ATXN7L3	908,9691107	0,310057365	0,187329061	1,655148239	0,097894432	0,982191313	0.00780391
ENSG00000087157	PGS1	103,4982323	0,051333344	0,208220649	0,246533396	0,805269356	0,982191313	0.00780391
ENSG00000087191	PSMC5	2830,816251	0,201550752	0,175788052	1,146555462	0,251565393	0,982191313	0.00780391
ENSG00000087206	UIMC1	192,700484	0,101840199	0,169457973	0,600976145	0,547855875	0,982191313	0.00780391
ENSG00000087237	CETP	4,618814772	0,403812154	0,170191111	2,372698261	0,017658683	0,982191313	0.00780391
ENSG00000087245	MMP2	21,37573256	-0,035839472	0,229063438	-0,156460903	0,875669734	0,982191313	0.00780391
ENSG00000087250	MT3	5,74785553	0,140524178	0,186856557	0,752043064	0,452025162	0,982191313	0.00780391
ENSG00000087253	LPCAT2	264,8759367	0,131166157	0,183688027	0,714070257	0,475183737	0,982191313	0.00780391
ENSG00000087263	OGFOD1	694,8354136	0,142059263	0,149361923	0,951107616	0,341549749	0,982191313	0.00780391
ENSG00000087266	SH3BP2	204,8034816	0,29999648	0,169565033	1,769211935	0,076858513	0,982191313	0.00780391
ENSG00000087269	NOP14	1871,219453	0,075327011	0,136999403	0,549834593	0,58243283	0,982191313	0.00780391
ENSG00000087274	ADD1	421,2703713	-0,201846665	0,194765062	-1,036359721	0,300034354	0,982191313	0.00780391
ENSG00000087299	L2HGDH	90,05888869	0,079835067	0,226281449	0,352813131	0,724228539	0,982191313	0.00780391
ENSG00000087301	TXNDC16	152,9947233	0,093785152	0,191626715	0,489415854	0,624547314	0,982191313	0.00780391
ENSG00000087302	RTRAF	1074,898975	-0,24982398	0,151208967	-1,652177014	0,098498471	0,982191313	0.00780391
ENSG00000087338	GMCL1	548,274594	-0,078489866	0,130006742	-0,603736889	0,546018584	0,982191313	0.00780391
ENSG00000087365	SF3B2	4254,8231	0,20303782	0,159856645	1,270124362	0,204040335	0,982191313	0.00780391
ENSG00000087448	KLHL42	1216,247434	0,145340669	0,133047252	1,092398883	0,274657814	0,982191313	0.00780391
ENSG00000087460	GNAS	2132,435337	-0,380409384	0,205061866	-1,855095696	0,063582562	0,982191313	0.00780391
ENSG00000087470	DNM1L	1026,173387	0,147980658	0,154361245	0,958664574	0,337727751	0,982191313	0.00780391
ENSG00000087495	PHACTR3	1065,13571	0,237013917	0,147622297	1,60554281	0,1083744	0,982191313	0.00780391
ENSG00000087502	ERGIC2	738,8704318	-0,309931341	0,190397072	-1,62781569	0,103563973	0,982191313	0.00780391
ENSG00000087586	AURKA	2170,639766	0,13536115	0,13415308	1,009005157	0,312972161	0,982191313	0.00780391
ENSG00000087589	CASS4	6,582699628	0,22599572	0,208012594	1,0864521	0,277279022	0,982191313	0.00780391
ENSG00000087842	PIR	539,9779231	0,046577007	0,146860808	0,317150691	0,751129263	0,982191313	0.00780391
ENSG00000087884	AAMDC	263,8574951	0,020386853	0,173400085	0,117571182	0,90640744	0,982191313	0.00780391
ENSG00000087903	RFX2	398,3718319	0,06431364	0,159862575	0,402305792	0,687458993	0,982191313	0.00780391
ENSG00000087995	METTL2A	183,7888149	0,053230415	0,16261722	0,327335657	0,743414026	0,982191313	0.00780391
ENSG00000088002	SULT2B1	8,016538982	-0,197318054	0,208078665	-0,948285853	0,342983951	0,982191313	0.00780391
ENSG00000088035	ALG6	127,6716383	-0,202098284	0,177805355	-1,136626534	0,255694443	0,982191313	0.00780391
ENSG00000088038	CNOT3	96,01379303	0,07325424	0,174988463	0,418623257	0,67549149	0,982191313	0.00780391
ENSG00000088179	PTPN4	19,38278615	0,36970888	0,227263611	1,626784322	0,103782912	0,982191313	0.00780391
ENSG00000088205	DDX18	3066,514859	-0,07604145	0,122202849	-0,62225595	0,533773581	0,982191313	0.00780391
ENSG00000088247	KHSRP	13589,68968	0,196617769	0,149657226	1,313787342	0,188917778	0,982191313	0.00780391
ENSG00000088256	GNA11	284,0459041	-0,115414403	0,19412956	-0,594522559	0,552162659	0,982191313	0.00780391
ENSG00000088280	ASAP3	0,192445737	-0,017922545	0,058409896	-0,306840905	0,758964471	0,982191313	0.00780391
ENSG00000088298	EDEM2	77,76150719	-0,253443788	0,229022747	-1,106631507	0,26845328	0,982191313	0.00780391
ENSG00000088305	DNMT3B	30,30363554	-0,057546737	0,223436654	-0,257552805	0,796752057	0,982191313	0.00780391
ENSG00000088325	TPX2	2195,951375	0,216254054	0,180166869	1,200298678	0,230023363	0,982191313	0.00780391
ENSG00000088340	FER1L4	0,239714598	0,017846065	0,058409896	0,305531531	0,759961359	0,982191313	0.00780391
ENSG00000088356	PDRG1	378,0089732	0,181116357	0,187814675	0,96433549	0,334877753	0,982191313	0.00780391
ENSG00000088367	EPB41L1	25,71447007	0,509340697	0,22905791	2,223632865	0,026173156	0,982191313	0.00780391
ENSG00000088387	DOCK9	5,769037478	0,322306554	0,181923051	1,771664185	0,076450318	0,982191313	0.00780391
ENSG00000088448	ANKRD10	159,0415415	-0,101604776	0,219850593	-0,462153749	0,643971068	0,982191313	0.00780391
ENSG00000088451	TGDS	29,56841381	0,142443799	0,229039257	0,621918712	0,53399532	0,982191313	0.00780391
ENSG00000088543	C3orf18	11,79065152	-0,055156415	0,223897788	-0,246346406	0,80541409	0,982191313	0.00780391
ENSG00000088682	COQ9	190,8236557	-0,087941211	0,178767785	-0,491929857	0,622768931	0,982191313	0.00780391
ENSG00000088727	KIF9	242,6623072	-0,118333954	0,205072043	-0,577036009	0,56391513	0,982191313	0.00780391
ENSG00000088766	CRLS1	135,7100783	-0,430600752	0,228899721	-1,881176398	0,059947927	0,982191313	0.00780391
ENSG00000088808	PPP1R13B	8,012489046	-0,174975661	0,217731359	-0,803630957	0,421610139	0,982191313	0.00780391
ENSG00000088812	ATRN	83,54620715	-0,297291253	0,229062093	-1,297863162	0,194334361	0,982191313	0.00780391
ENSG00000088826	SMOX	21,76880245	-0,050616176	0,229039273	-0,220993434	0,825097545	0,982191313	0.00780391
ENSG00000088827	SIGLEC1	185,4450787	0,485590064	0,202247463	2,400969867	0,016351683	0,982191313	0.00780391
ENSG00000088832	FKBP1A	2134,972641	0,066189636	0,18031437	0,367079093	0,713560022	0,982191313	0.00780391
ENSG00000088836	SLC4A11	37,44310696	0,195567669	0,220203659	0,888121798	0,374475238	0,982191313	0.00780391
ENSG00000088854	C20orf194	89,93871409	-0,120287279	0,19538515	-0,615641868	0,538130912	0,982191313	0.00780391
ENSG00000088882	CPXM1	1,737248483	0,081925294	0,120781581	0,678292943	0,497585973	0,982191313	0.00780391
ENSG00000088888	MAVS	380,777573	0,044045991	0,161004859	0,273569327	0,784415609	0,982191313	0.00780391
ENSG00000088930	XRN2	4094,044036	-0,023543544	0,154286168	-0,152596594	0,878716411	0,982191313	0.00780391
ENSG00000088970	KIZ	84,02151112	-0,31043357	0,204610953	-1,517189402	0,129218871	0,982191313	0.00780391
ENSG00000088986	DYNLL1	3754,994669	-0,290345627	0,174400162	-1,664824296	0,095947815	0,982191313	0.00780391
ENSG00000088992	TESC	15,8262723	-0,193213537	0,229063064	-0,843494944	0,398951692	0,982191313	0.00780391
ENSG00000089006	SNX5	647,9949454	0,041591864	0,136107583	0,305580803	0,759923838	0,982191313	0.00780391
ENSG00000089009	RPL6	4817,525063	-0,033426815	0,227751348	-0,146768902	0,883314431	0,982191313	0.00780391
ENSG00000089012	SIRPG	0,309987594	-0,029845416	0,058409896	-0,51096505	0,60937553	0,982191313	0.00780391
ENSG00000089022	MAPKAPK5	362,8446475	-0,441947615	0,226340718	-1,952576717	0,050869772	0,982191313	0.00780391
ENSG00000089041	P2RX7	234,2824833	0,365325391	0,162254619	2,251556184	0,024350333	0,982191313	0.00780391
ENSG00000089048	ESF1	820,522111	0,042595971	0,141564199	0,300895079	0,763494503	0,982191313	0.00780391
ENSG00000089050	RBBP9	20,99693878	0,17710863	0,221615971	0,799169071	0,424192383	0,982191313	0.00780391
ENSG00000089053	ANAPC5	1759,472663	-0,047805997	0,145171314	-0,329307465	0,741923302	0,982191313	0.00780391
ENSG00000089057	SLC23A2	124,5228378	0,03955354	0,180143369	0,219567006	0,82620839	0,982191313	0.00780391
ENSG00000089060	SLC8B1	101,2367777	-0,088085384	0,195909884	-0,449621951	0,652983057	0,982191313	0.00780391
ENSG00000089063	TMEM230	201,9572256	-0,198099495	0,207846666	-0,953104029	0,340537365	0,982191313	0.00780391
ENSG00000089091	DZANK1	695,1645022	0,134906431	0,137658578	0,98000744	0,327082446	0,982191313	0.00780391
ENSG00000089094	KDM2B	955,9428691	0,015789481	0,152056437	0,10383961	0,917296632	0,982191313	0.00780391
ENSG00000089123	TASP1	26,35067311	-0,224499391	0,228457314	-0,982675438	0,325767203	0,982191313	0.00780391
ENSG00000089154	GCN1	685,8698957	0,135890753	0,154444536	0,879867665	0,378931003	0,982191313	0.00780391
ENSG00000089157	RPLP0	20723,05487	-0,20145621	0,138458114	-1,454997504	0,145669952	0,982191313	0.00780391
ENSG00000089159	PXN	97,51858933	-0,447594268	0,199000008	-2,249217339	0,024498672	0,982191313	0.00780391
ENSG00000089163	SIRT4	0,913521181	-0,029306494	0,099996635	-0,293074804	0,769464975	0,982191313	0.00780391
ENSG00000089177	KIF16B	43,64267589	0,497691295	0,21374583	2,328425751	0,019889508	0,982191313	0.00780391
ENSG00000089195	TRMT6	401,7616985	-0,122542375	0,199256312	-0,61499871	0,538555572	0,982191313	0.00780391
ENSG00000089199	CHGB	2,411869758	0,02386391	0,134763438	0,177080005	0,859445548	0,982191313	0.00780391
ENSG00000089234	BRAP	188,7218879	0,122516104	0,172823147	0,708910273	0,47838016	0,982191313	0.00780391
ENSG00000089248	ERP29	4924,299813	0,042006778	0,16015865	0,262282296	0,79310381	0,982191313	0.00780391
ENSG00000089280	FUS	5711,109024	0,049981098	0,145979342	0,342384736	0,732061374	0,982191313	0.00780391
ENSG00000089289	IGBP1	709,6135856	-0,137275406	0,131164774	-1,046587449	0,295289893	0,982191313	0.00780391
ENSG00000089327	FXYD5	418,6483091	-0,139716645	0,178505595	-0,782701772	0,433802261	0,982191313	0.00780391
ENSG00000089335	ZNF302	60,18094815	-0,154272227	0,200661349	-0,768818848	0,442000858	0,982191313	0.00780391
ENSG00000089351	GRAMD1A	224,3298854	-0,111487076	0,182815616	-0,609833438	0,541972149	0,982191313	0.00780391
ENSG00000089356	FXYD3	1,936955842	0,022505756	0,10541686	0,213492951	0,830942487	0,982191313	0.00780391
ENSG00000089472	HEPH	0,709191456	0,067789945	0,08618367	0,786575294	0,431530527	0,982191313	0.00780391
ENSG00000089486	CDIP1	221,4992942	-0,076082261	0,156925624	-0,484830071	0,62779689	0,982191313	0.00780391
ENSG00000089558	KCNH4	1,758335605	-0,065440905	0,119168152	-0,549147601	0,58290416	0,982191313	0.00780391
ENSG00000089597	GANAB	4002,038517	-0,29387007	0,17321031	-1,69660842	0,089770717	0,982191313	0.00780391
ENSG00000089639	GMIP	164,8519344	0,198379513	0,206148376	0,962314219	0,335891789	0,982191313	0.00780391
ENSG00000089682	RBM41	178,4518828	0,282192677	0,180079667	1,567043535	0,117104516	0,982191313	0.00780391
ENSG00000089685	BIRC5	1867,2135	-0,039330097	0,174982308	-0,224766133	0,822161214	0,982191313	0.00780391
ENSG00000089692	LAG3	0,342708664	-0,041096004	0,058485073	-0,702675094	0,482258252	0,982191313	0.00780391
ENSG00000089723	OTUB2	25,45804412	0,065977289	0,227601942	0,289880166	0,771907915	0,982191313	0.00780391
ENSG00000089737	DDX24	2995,069884	0,240175067	0,145523576	1,650420321	0,098856998	0,982191313	0.00780391
ENSG00000089775	ZBTB25	29,38131361	-0,107188351	0,228986145	-0,468099722	0,639713278	0,982191313	0.00780391
ENSG00000089818	NECAP1	25,68912682	-0,221159679	0,226329001	-0,977160142	0,328489877	0,982191313	0.00780391
ENSG00000089820	ARHGAP4	1246,429192	0,02511751	0,193653553	0,129703326	0,896801151	0,982191313	0.00780391
ENSG00000089847	ANKRD24	2,093637237	-0,055443361	0,128137474	-0,432686544	0,665242507	0,982191313	0.00780391
ENSG00000089876	DHX32	7,488513342	0,415043167	0,202177245	2,052867859	0,040085395	0,982191313	0.00780391
ENSG00000089902	RCOR1	1119,513576	0,280170803	0,13669865	2,049550625	0,040408303	0,982191313	0.00780391
ENSG00000089916	GPATCH2L	678,9309432	0,36280343	0,147730999	2,45583819	0,014055643	0,982191313	0.00780391
ENSG00000090006	LTBP4	89,92067451	-0,187236382	0,186448718	-1,004224563	0,315270385	0,982191313	0.00780391
ENSG00000090013	BLVRB	427,2568519	0,038689213	0,194304084	0,199116828	0,842171358	0,982191313	0.00780391
ENSG00000090020	SLC9A1	144,6630731	0,132197554	0,181674329	0,727662268	0,466820354	0,982191313	0.00780391
ENSG00000090054	SPTLC1	59,81044892	0,32140598	0,219793911	1,462306114	0,143657344	0,982191313	0.00780391
ENSG00000090060	PAPOLA	2379,743269	-0,071358869	0,162477312	-0,43919282	0,660521827	0,982191313	0.00780391
ENSG00000090061	CCNK	524,8962503	0,038755231	0,13197299	0,293660324	0,769017475	0,982191313	0.00780391
ENSG00000090097	PCBP4	516,2065292	-0,305417205	0,198620049	-1,537695749	0,124123024	0,982191313	0.00780391
ENSG00000090104	RGS1	1,75003666	-0,177788015	0,106509685	-1,669219236	0,095073939	0,982191313	0.00780391
ENSG00000090238	YPEL3	41,46336638	-0,104495242	0,214622529	-0,486879186	0,62634395	0,982191313	0.00780391
ENSG00000090263	MRPS33	890,0654037	-0,026047591	0,134957954	-0,193005232	0,846954871	0,982191313	0.00780391
ENSG00000090266	NDUFB2	1927,247203	0,050911644	0,132572322	0,384029208	0,7009568	0,982191313	0.00780391
ENSG00000090273	NUDC	1137,539788	-0,096173853	0,124330076	-0,773536514	0,439204928	0,982191313	0.00780391
ENSG00000090316	MAEA	711,3013229	-0,16725937	0,143875322	-1,162529939	0,245020271	0,982191313	0.00780391
ENSG00000090339	ICAM1	60,68070426	-0,093145756	0,222146488	-0,419298801	0,674997773	0,982191313	0.00780391
ENSG00000090372	STRN4	130,221758	-0,089131843	0,213874513	-0,416748314	0,676862511	0,982191313	0.00780391
ENSG00000090376	IRAK3	970,6587674	-0,162071347	0,13033924	-1,24345782	0,213699175	0,982191313	0.00780391
ENSG00000090382	LYZ	5037,888147	-0,083520126	0,186192504	-0,448568684	0,653742828	0,982191313	0.00780391
ENSG00000090432	MUL1	217,0281395	0,117874384	0,193731952	0,608440592	0,542895296	0,982191313	0.00780391
ENSG00000090447	TFAP4	107,2192556	-0,434310598	0,194857322	-2,228864652	0,025822912	0,982191313	0.00780391
ENSG00000090470	PDCD7	523,1314703	-0,096908827	0,139096785	-0,6967007	0,485990121	0,982191313	0.00780391
ENSG00000090487	SPG21	1520,76878	0,05231595	0,194831777	0,268518568	0,788300184	0,982191313	0.00780391
ENSG00000090520	DNAJB11	1521,461963	-0,122367348	0,125708148	-0,973424151	0,330342541	0,982191313	0.00780391
ENSG00000090530	P3H2	4,365801506	0,019896158	0,152495986	0,130470046	0,896194551	0,982191313	0.00780391
ENSG00000090539	CHRD	0,220521285	0,017846065	0,058409896	0,305531531	0,759961359	0,982191313	0.00780391
ENSG00000090565	RAB11FIP3	130,2746909	-0,039294578	0,201446407	-0,195062191	0,845344261	0,982191313	0.00780391
ENSG00000090581	GNPTG	213,3539005	-0,375520433	0,22892098	-1,640393263	0,100923425	0,982191313	0.00780391
ENSG00000090612	ZNF268	252,5577733	-0,181536812	0,161382795	-1,124883305	0,260638487	0,982191313	0.00780391
ENSG00000090615	GOLGA3	851,7658533	0,129408527	0,170231815	0,760190017	0,447141011	0,982191313	0.00780391
ENSG00000090621	PABPC4	10659,14201	-0,022200813	0,106847524	-0,207780321	0,835400499	0,982191313	0.00780391
ENSG00000090659	CD209	207,4577133	0,102336458	0,200819515	0,509594191	0,610335795	0,982191313	0.00780391
ENSG00000090661	CERS4	12,24525969	-0,383106193	0,224259376	-1,708317392	0,087577466	0,982191313	0.00780391
ENSG00000090674	MCOLN1	19,71359034	-0,430755593	0,22882037	-1,882505447	0,059767421	0,982191313	0.00780391
ENSG00000090686	USP48	2418,456323	0,19154516	0,135062128	1,418200379	0,156132271	0,982191313	0.00780391
ENSG00000090776	EFNB1	40,51118208	-0,147560711	0,217612096	-0,678090576	0,497714265	0,982191313	0.00780391
ENSG00000090857	PDPR	594,5613824	0,375658337	0,15102773	2,487346782	0,012869988	0,982191313	0.00780391
ENSG00000090861	AARS	1987,692043	0,309459309	0,182688717	1,693915829	0,090281279	0,982191313	0.00780391
ENSG00000090863	GLG1	993,4716535	0,346826691	0,155568681	2,229412041	0,025786502	0,982191313	0.00780391
ENSG00000090889	KIF4A	720,0568962	0,127393468	0,137682226	0,925271706	0,354824592	0,982191313	0.00780391
ENSG00000090905	TNRC6A	818,1245579	0,166111059	0,144911756	1,14629112	0,251674716	0,982191313	0.00780391
ENSG00000090924	PLEKHG2	262,4290744	0,032489804	0,181865285	0,17864764	0,858214385	0,982191313	0.00780391
ENSG00000090932	DLL3	26,46548918	0,051071929	0,225418233	0,22656521	0,820761847	0,982191313	0.00780391
ENSG00000090971	NAT14	212,8043278	0,090566014	0,159634542	0,567333441	0,570487661	0,982191313	0.00780391
ENSG00000090989	EXOC1	273,6272096	0,192307561	0,153750978	1,250772924	0,211017336	0,982191313	0.00780391
ENSG00000091009	RBM27	236,4534506	-0,194648383	0,1928019	-1,009577101	0,312697945	0,982191313	0.00780391
ENSG00000091039	OSBPL8	1159,992807	0,107136853	0,153417696	0,698334393	0,484968095	0,982191313	0.00780391
ENSG00000091073	DTX2	597,6858357	0,036074382	0,149149297	0,241867596	0,808882759	0,982191313	0.00780391
ENSG00000091106	NLRC4	54,17285092	0,292334597	0,216625843	1,349490868	0,177179351	0,982191313	0.00780391
ENSG00000091127	PUS7	72,89301838	0,201524103	0,207306008	0,972109322	0,330996165	0,982191313	0.00780391
ENSG00000091129	NRCAM	2,438759721	0,221286072	0,146297413	1,512576794	0,130387193	0,982191313	0.00780391
ENSG00000091136	LAMB1	16,94380385	0,497280232	0,219825334	2,2621607	0,023687476	0,982191313	0.00780391
ENSG00000091137	SLC26A4	1,284997857	0,089374133	0,093229794	0,958643467	0,337738387	0,982191313	0.00780391
ENSG00000091138	SLC26A3	0,235083714	-0,029845416	0,058409896	-0,51096505	0,60937553	0,982191313	0.00780391
ENSG00000091140	DLD	948,4908869	-0,067503104	0,134478452	-0,501962235	0,615694086	0,982191313	0.00780391
ENSG00000091157	WDR7	91,21549455	0,134145046	0,197062291	0,68072408	0,496046097	0,982191313	0.00780391
ENSG00000091164	TXNL1	835,7524298	0,018410385	0,130412572	0,14117032	0,887735392	0,982191313	0.00780391
ENSG00000091317	CMTM6	2065,646663	0,092837043	0,185475801	0,50053453	0,616698748	0,982191313	0.00780391
ENSG00000091409	ITGA6	31,84099972	-0,138389089	0,22904609	-0,60419756	0,545712303	0,982191313	0.00780391
ENSG00000091428	RAPGEF4	0,412967022	0,006689247	0,05849488	0,114356113	0,908955502	0,982191313	0.00780391
ENSG00000091436	MAP3K20	1703,891042	0,134180434	0,153199264	0,875855606	0,381108536	0,982191313	0.00780391
ENSG00000091483	FH	812,1338207	-0,292778118	0,224078867	-1,30658514	0,191353646	0,982191313	0.00780391
ENSG00000091490	SEL1L3	369,4884255	-0,408177728	0,20724137	-1,969576477	0,04888693	0,982191313	0.00780391
ENSG00000091513	TF	0,354578013	0,007775352	0,063114876	0,123193656	0,901953749	0,982191313	0.00780391
ENSG00000091527	CDV3	3194,338354	-0,104247415	0,137304785	-0,759240947	0,447708436	0,982191313	0.00780391
ENSG00000091536	MYO15A	1,472658332	0,044441706	0,11292673	0,393544613	0,69391728	0,982191313	0.00780391
ENSG00000091542	ALKBH5	346,9154295	-0,426659625	0,184193117	-2,316371163	0,020538012	0,982191313	0.00780391
ENSG00000091592	NLRP1	2,544901579	0,170692187	0,158437239	1,077348906	0,281324421	0,982191313	0.00780391
ENSG00000091640	SPAG7	1250,958245	0,122052113	0,178056335	0,685469089	0,49304796	0,982191313	0.00780391
ENSG00000091651	ORC6	443,3749105	-0,25048335	0,168416088	-1,487288734	0,136938569	0,982191313	0.00780391
ENSG00000091656	ZFHX4	3,736512139	0,03200241	0,18023431	0,177560031	0,859068517	0,982191313	0.00780391
ENSG00000091732	ZC3HC1	316,9787681	0,050820433	0,165481248	0,307106899	0,758762007	0,982191313	0.00780391
ENSG00000091879	ANGPT2	0,232440702	-0,005999675	0,058409896	-0,10271676	0,918187772	0,982191313	0.00780391
ENSG00000091947	TMEM101	337,4221587	0,057451034	0,159865523	0,359371008	0,71931756	0,982191313	0.00780391
ENSG00000091986	CCDC80	6,088476391	0,056787235	0,195171914	0,290960077	0,771081853	0,982191313	0.00780391
ENSG00000092009	CMA1	9,504585188	-0,169550394	0,198577287	-0,853825716	0,393201564	0,982191313	0.00780391
ENSG00000092010	PSME1	2543,93709	-0,034419651	0,123741975	-0,278156636	0,780892121	0,982191313	0.00780391
ENSG00000092020	PPP2R3C	1387,445459	0,053189673	0,172871674	0,307682988	0,758323566	0,982191313	0.00780391
ENSG00000092036	HAUS4	257,3625447	-0,235142067	0,173397608	-1,356085989	0,17507181	0,982191313	0.00780391
ENSG00000092051	JPH4	0,225166807	-0,029845416	0,058409896	-0,51096505	0,60937553	0,982191313	0.00780391
ENSG00000092067	CEBPE	6,960349061	-0,184566675	0,193181026	-0,955407882	0,33937147	0,982191313	0.00780391
ENSG00000092068	SLC7A8	16,03398497	-0,159014087	0,225363095	-0,705590628	0,480442754	0,982191313	0.00780391
ENSG00000092094	OSGEP	227,3608653	-0,247859012	0,155283368	-1,596172308	0,110450328	0,982191313	0.00780391
ENSG00000092096	SLC22A17	23,35315019	0,097966206	0,229000554	0,427798994	0,66879747	0,982191313	0.00780391
ENSG00000092108	SCFD1	435,3225842	0,117726051	0,180165187	0,653433958	0,513476552	0,982191313	0.00780391
ENSG00000092140	G2E3	354,9321822	-0,033577071	0,162103766	-0,207133196	0,835905837	0,982191313	0.00780391
ENSG00000092148	HECTD1	868,5351942	0,201711044	0,14765827	1,36606669	0,171918032	0,982191313	0.00780391
ENSG00000092199	HNRNPC	3287,984357	-0,035462432	0,132173292	-0,268302555	0,788466439	0,982191313	0.00780391
ENSG00000092200	RPGRIP1	0,422563678	0,008666366	0,066678028	0,129973339	0,89658752	0,982191313	0.00780391
ENSG00000092201	SUPT16H	5060,806836	0,275444789	0,151380481	1,819552872	0,068827124	0,982191313	0.00780391
ENSG00000092208	GEMIN2	27,34392973	0,082233097	0,222943731	0,368851352	0,712238526	0,982191313	0.00780391
ENSG00000092295	TGM1	4,327436515	-0,133588453	0,160496417	-0,83234539	0,405214017	0,982191313	0.00780391
ENSG00000092330	TINF2	213,4480797	0,021824641	0,164651192	0,132550764	0,894548674	0,982191313	0.00780391
ENSG00000092421	SEMA6A	22,30322726	-0,100077357	0,228900926	-0,437208181	0,661960377	0,982191313	0.00780391
ENSG00000092439	TRPM7	560,1832006	-0,07032014	0,184841683	-0,38043443	0,703622961	0,982191313	0.00780391
ENSG00000092445	TYRO3	126,9545483	-0,286918903	0,202916319	-1,413976485	0,157368807	0,982191313	0.00780391
ENSG00000092470	WDR76	649,1171136	0,160460929	0,132698881	1,209210873	0,226581842	0,982191313	0.00780391
ENSG00000092758	COL9A3	114,4445521	-0,124787635	0,220353666	-0,566306146	0,571185683	0,982191313	0.00780391
ENSG00000092820	EZR	2789,680399	0,247526483	0,169107983	1,463718501	0,143270878	0,982191313	0.00780391
ENSG00000092841	MYL6	12321,13334	0,046812299	0,132086805	0,354405564	0,723034966	0,982191313	0.00780391
ENSG00000092847	AGO1	211,7719635	0,090142207	0,189085875	0,476726289	0,633557041	0,982191313	0.00780391
ENSG00000092853	CLSPN	2792,304855	0,085115507	0,126020631	0,675409306	0,499415754	0,982191313	0.00780391
ENSG00000092871	RFFL	151,7775194	-0,261361195	0,215690212	-1,211743419	0,225610613	0,982191313	0.00780391
ENSG00000092929	UNC13D	219,4707579	-0,214524344	0,163808233	-1,30960661	0,190328951	0,982191313	0.00780391
ENSG00000092931	MFSD11	121,5477054	-0,277434724	0,194701421	-1,424923981	0,154179177	0,982191313	0.00780391
ENSG00000092964	DPYSL2	1407,789774	0,054269161	0,131542849	0,41255881	0,679929885	0,982191313	0.00780391
ENSG00000092969	TGFB2	14,79167133	0,53568214	0,228040099	2,349069932	0,018820372	0,982191313	0.00780391
ENSG00000092978	GPATCH2	502,9511232	0,151573418	0,158835868	0,954277018	0,339943438	0,982191313	0.00780391
ENSG00000093009	CDC45	303,5958093	-0,320347887	0,205028492	-1,562455464	0,11818073	0,982191313	0.00780391
ENSG00000093010	COMT	1880,344732	-0,257339278	0,192941391	-1,333769168	0,182279518	0,982191313	0.00780391
ENSG00000093072	ADA2	46,91726744	0,231529924	0,215573616	1,074017904	0,282814657	0,982191313	0.00780391
ENSG00000093144	ECHDC1	1299,582336	-0,196310882	0,155897223	-1,259232707	0,207946291	0,982191313	0.00780391
ENSG00000093183	SEC22C	409,9456505	-0,049932759	0,158631044	-0,314772931	0,752934066	0,982191313	0.00780391
ENSG00000093217	XYLB	105,5072905	-0,190945392	0,197949222	-0,964618051	0,334736155	0,982191313	0.00780391
ENSG00000094631	HDAC6	177,9585109	0,040747487	0,182082086	0,22378636	0,822923544	0,982191313	0.00780391
ENSG00000094804	CDC6	833,9234744	-0,040229216	0,12294196	-0,327221203	0,743500585	0,982191313	0.00780391
ENSG00000094841	UPRT	61,22780159	-0,113946667	0,217271761	-0,52444306	0,599970413	0,982191313	0.00780391
ENSG00000094914	AAAS	189,8659552	-0,21236267	0,187329447	-1,133632072	0,256948914	0,982191313	0.00780391
ENSG00000094916	CBX5	3010,499116	0,219628904	0,12583288	1,745401551	0,080914996	0,982191313	0.00780391
ENSG00000094975	SUCO	491,41616	0,190118289	0,133230446	1,426988312	0,153583264	0,982191313	0.00780391
ENSG00000095002	MSH2	569,4384008	-0,23769857	0,15232974	-1,560421298	0,118660355	0,982191313	0.00780391
ENSG00000095015	MAP3K1	421,9966032	0,186774895	0,174691683	1,069168788	0,28499362	0,982191313	0.00780391
ENSG00000095059	DHPS	420,5641788	0,061042145	0,174100321	0,350614778	0,725877368	0,982191313	0.00780391
ENSG00000095066	HOOK2	51,06616903	0,222097112	0,20371873	1,090214494	0,27561867	0,982191313	0.00780391
ENSG00000095139	ARCN1	515,7677567	-0,212035377	0,155083345	-1,367234995	0,17155166	0,982191313	0.00780391
ENSG00000095203	EPB41L4B	1,408003015	-0,122629172	0,11960574	-1,025278316	0,305231884	0,982191313	0.00780391
ENSG00000095209	TMEM38B	240,4244218	-0,165976112	0,197984605	-0,838328372	0,401846306	0,982191313	0.00780391
ENSG00000095261	PSMD5	99,92988809	-0,147677994	0,218295227	-0,676505831	0,498719545	0,982191313	0.00780391
ENSG00000095303	PTGS1	150,024728	0,244623924	0,183572348	1,332575012	0,18267131	0,982191313	0.00780391
ENSG00000095321	CRAT	203,0582379	0,183884408	0,209076341	0,879508446	0,379125656	0,982191313	0.00780391
ENSG00000095370	SH2D3C	77,5628434	0,282321359	0,196490463	1,436819648	0,150769246	0,982191313	0.00780391
ENSG00000095380	NANS	766,8817105	-0,211502536	0,134606795	-1,571261957	0,116121814	0,982191313	0.00780391
ENSG00000095383	TBC1D2	41,19167444	0,262632469	0,214823358	1,222550803	0,221499404	0,982191313	0.00780391
ENSG00000095397	WHRN	5,737264865	0,143232689	0,192717349	0,74322675	0,457344411	0,982191313	0.00780391
ENSG00000095485	CWF19L1	190,856972	-0,289486453	0,169060976	-1,71231978	0,086837753	0,982191313	0.00780391
ENSG00000095574	IKZF5	79,12693184	-0,262974293	0,200843095	-1,309351923	0,190415169	0,982191313	0.00780391
ENSG00000095585	BLNK	4,54964957	-0,099097305	0,191644781	-0,517088461	0,605094408	0,982191313	0.00780391
ENSG00000095587	TLL2	5,12385269	-0,174233487	0,184690146	-0,943382689	0,345485194	0,982191313	0.00780391
ENSG00000095637	SORBS1	2,833598385	-0,093766755	0,131178552	-0,714802487	0,474731098	0,982191313	0.00780391
ENSG00000095739	BAMBI	4,746983301	-0,160764746	0,189107593	-0,850123167	0,395256613	0,982191313	0.00780391
ENSG00000095752	IL11	0,697969928	-0,047762728	0,069118782	-0,691023879	0,489550535	0,982191313	0.00780391
ENSG00000095794	CREM	77,15262106	-0,167083291	0,201214102	-0,830375651	0,406326428	0,982191313	0.00780391
ENSG00000095906	NUBP2	482,008576	0,224496699	0,176069794	1,275043798	0,20229374	0,982191313	0.00780391
ENSG00000095932	SMIM24	3,495233084	0,257394876	0,168435756	1,528148661	0,126475632	0,982191313	0.00780391
ENSG00000095951	HIVEP1	55,16623329	0,357488994	0,215976287	1,655223352	0,0978792	0,982191313	0.00780391
ENSG00000095970	TREM2	190,4278329	-0,190554896	0,154708467	-1,231703082	0,218060018	0,982191313	0.00780391
ENSG00000096063	SRPK1	1431,364742	0,134135824	0,155480773	0,862716474	0,388293372	0,982191313	0.00780391
ENSG00000096070	BRPF3	59,91486667	-0,076978411	0,227767961	-0,337968564	0,735386878	0,982191313	0.00780391
ENSG00000096080	MRPS18A	777,1943071	0,096303568	0,179517062	0,536459134	0,591641272	0,982191313	0.00780391
ENSG00000096092	TMEM14A	232,3376234	-0,322527977	0,224759102	-1,434994061	0,15128879	0,982191313	0.00780391
ENSG00000096093	EFHC1	21,66209948	0,357661883	0,228975832	1,562007136	0,118286308	0,982191313	0.00780391
ENSG00000096384	HSP90AB1	65040,98269	0,108605812	0,156261658	0,695025344	0,487039419	0,982191313	0.00780391
ENSG00000096401	CDC5L	1533,281196	0,11835089	0,140918013	0,839856361	0,400988928	0,982191313	0.00780391
ENSG00000096433	ITPR3	47,33065397	0,03354169	0,215410956	0,155710231	0,876261432	0,982191313	0.00780391
ENSG00000096654	ZNF184	34,56190149	-0,235985316	0,224451473	-1,051386803	0,293080975	0,982191313	0.00780391
ENSG00000096696	DSP	0,504871835	0,043535793	0,059104727	0,736587326	0,461373345	0,982191313	0.00780391
ENSG00000096717	SIRT1	173,7811948	-0,04113741	0,207952397	-0,197821282	0,843184895	0,982191313	0.00780391
ENSG00000096746	HNRNPH3	833,4201373	-0,433782771	0,186473983	-2,326237496	0,020005884	0,982191313	0.00780391
ENSG00000096872	IFT74	243,8932542	-0,128341513	0,18056439	-0,710779755	0,477220728	0,982191313	0.00780391
ENSG00000096968	JAK2	347,5016257	-0,13950469	0,165347407	-0,843706552	0,398833405	0,982191313	0.00780391
ENSG00000096996	IL12RB1	92,7161532	0,327124305	0,202091224	1,618696244	0,105512635	0,982191313	0.00780391
ENSG00000097007	ABL1	166,9638158	-0,061615787	0,183255187	-0,336229432	0,73669786	0,982191313	0.00780391
ENSG00000097021	ACOT7	357,6117514	-0,10588731	0,150557851	-0,70329982	0,481868923	0,982191313	0.00780391
ENSG00000097033	SH3GLB1	824,5311533	0,215957844	0,125832503	1,716232602	0,086119478	0,982191313	0.00780391
ENSG00000097046	CDC7	152,7534559	-0,274153555	0,195405716	-1,402996597	0,160617854	0,982191313	0.00780391
ENSG00000097096	SYDE2	2,498843506	0,038152525	0,140146549	0,272233066	0,785442819	0,982191313	0.00780391
ENSG00000099139	PCSK5	2,27245721	-0,024977182	0,133637343	-0,186902716	0,851736909	0,982191313	0.00780391
ENSG00000099194	SCD	1550,304854	-0,176967749	0,198505105	-0,891502258	0,372659781	0,982191313	0.00780391
ENSG00000099203	TMED1	177,2378689	-0,155509585	0,176509474	-0,881026844	0,378303291	0,982191313	0.00780391
ENSG00000099219	ERMP1	244,5493873	-0,124648908	0,176823667	-0,704933392	0,480851688	0,982191313	0.00780391
ENSG00000099246	RAB18	604,9277188	-0,283152562	0,163481239	-1,732018696	0,083270234	0,982191313	0.00780391
ENSG00000099250	NRP1	69,07869027	0,47382806	0,196181514	2,415253352	0,015724268	0,982191313	0.00780391
ENSG00000099251	HSD17B7P2	3,349961728	-0,112308092	0,149253649	-0,75246463	0,451771693	0,982191313	0.00780391
ENSG00000099256	PRTFDC1	17,83172905	0,063917756	0,229064089	0,279038748	0,780215089	0,982191313	0.00780391
ENSG00000099282	TSPAN15	0,495152116	-0,018862646	0,061171599	-0,308356272	0,757811252	0,982191313	0.00780391
ENSG00000099284	H2AFY2	10,21164251	-0,104891683	0,214354857	-0,489336631	0,624603391	0,982191313	0.00780391
ENSG00000099308	MAST3	29,78626555	0,123183747	0,228352301	0,53944605	0,589579113	0,982191313	0.00780391
ENSG00000099326	MZF1	17,81427328	0,109624549	0,228726362	0,479282529	0,631737649	0,982191313	0.00780391
ENSG00000099330	OCEL1	51,21832939	0,127188376	0,217711806	0,584205232	0,559082242	0,982191313	0.00780391
ENSG00000099331	MYO9B	372,2092834	0,083828958	0,134934126	0,621258388	0,534429628	0,982191313	0.00780391
ENSG00000099337	KCNK6	185,5527684	-0,173009449	0,164999029	-1,048548285	0,294386068	0,982191313	0.00780391
ENSG00000099338	CATSPERG	2,225635133	0,04099155	0,14303288	0,2865883	0,774427574	0,982191313	0.00780391
ENSG00000099341	PSMD8	2695,537302	-0,046847192	0,152168801	-0,307863321	0,758186337	0,982191313	0.00780391
ENSG00000099364	FBXL19	127,4472287	-0,033915618	0,192493686	-0,176190805	0,860144044	0,982191313	0.00780391
ENSG00000099365	STX1B	0,117541857	-0,017922545	0,058409896	-0,306840905	0,758964471	0,982191313	0.00780391
ENSG00000099377	HSD3B7	18,44069677	0,272615699	0,229059131	1,190154254	0,233985769	0,982191313	0.00780391
ENSG00000099381	SETD1A	222,2123607	-0,153069995	0,187471233	-0,816498577	0,414215037	0,982191313	0.00780391
ENSG00000099385	BCL7C	239,4444803	-0,136521583	0,158989873	-0,858681	0,390516536	0,982191313	0.00780391
ENSG00000099622	CIRBP	1443,18033	0,031503461	0,186823711	0,168626673	0,866090299	0,982191313	0.00780391
ENSG00000099624	ATP5F1D	793,091628	-0,069646612	0,164200439	-0,424156062	0,671452002	0,982191313	0.00780391
ENSG00000099625	CBARP	20,70734093	0,281507005	0,228790697	1,23041281	0,218542559	0,982191313	0.00780391
ENSG00000099715	PCDH11Y	0,168290612	0,017846065	0,058409896	0,305531531	0,759961359	0,982191313	0.00780391
ENSG00000099783	HNRNPM	5513,46888	-0,021777228	0,152368484	-0,142924756	0,886349607	0,982191313	0.00780391
ENSG00000099785	MARCH2	94,80232844	-0,304312573	0,194875608	-1,561573443	0,11838851	0,982191313	0.00780391
ENSG00000099795	NDUFB7	1055,863388	-0,187745423	0,212988196	-0,881482762	0,37805658	0,982191313	0.00780391
ENSG00000099797	TECR	239,6338177	0,064829833	0,221158199	0,293137821	0,769416809	0,982191313	0.00780391
ENSG00000099800	TIMM13	2768,031849	0,068831665	0,169382728	0,406367671	0,68447247	0,982191313	0.00780391
ENSG00000099804	CDC34	626,9188412	0,193544017	0,175207277	1,104657411	0,269308064	0,982191313	0.00780391
ENSG00000099812	MISP	0,220521285	0,017846065	0,058409896	0,305531531	0,759961359	0,982191313	0.00780391
ENSG00000099814	CEP170B	261,4046635	0,021045944	0,1892844	0,111186891	0,911468147	0,982191313	0.00780391
ENSG00000099817	POLR2E	4552,190214	-0,249096322	0,179050832	-1,391204495	0,164163424	0,982191313	0.00780391
ENSG00000099821	POLRMT	182,4002937	0,341829329	0,18939254	1,80487219	0,071094685	0,982191313	0.00780391
ENSG00000099822	HCN2	28,41004718	-0,034485781	0,22645956	-0,152282294	0,878964289	0,982191313	0.00780391
ENSG00000099840	IZUMO4	5,460605014	-0,204979252	0,181970123	-1,126444542	0,259977402	0,982191313	0.00780391
ENSG00000099849	RASSF7	315,5314126	0,238952479	0,198729917	1,202398122	0,229209316	0,982191313	0.00780391
ENSG00000099860	GADD45B	209,3590406	-0,320604091	0,20798672	-1,541464239	0,12320384	0,982191313	0.00780391
ENSG00000099864	PALM	90,82182224	0,281669956	0,21383783	1,317212938	0,187767258	0,982191313	0.00780391
ENSG00000099866	MADCAM1	2,176061322	-0,025247622	0,156082198	-0,161758498	0,871496036	0,982191313	0.00780391
ENSG00000099875	MKNK2	1402,654588	-0,093959385	0,120347986	-0,780730851	0,434960812	0,982191313	0.00780391
ENSG00000099889	ARVCF	2,65412544	0,026412061	0,114717533	0,230235605	0,817908696	0,982191313	0.00780391
ENSG00000099901	RANBP1	3573,008307	0,161318456	0,158590342	1,017202269	0,309057217	0,982191313	0.00780391
ENSG00000099904	ZDHHC8	42,59458843	-0,314570222	0,216285579	-1,454420693	0,145829706	0,982191313	0.00780391
ENSG00000099910	KLHL22	278,045903	0,317904027	0,166473542	1,909636949	0,056179974	0,982191313	0.00780391
ENSG00000099917	MED15	475,1537216	0,123622025	0,168806534	0,732329619	0,463967405	0,982191313	0.00780391
ENSG00000099937	SERPIND1	0,112583403	-0,017922545	0,058409896	-0,306840905	0,758964471	0,982191313	0.00780391
ENSG00000099940	SNAP29	928,0820646	-0,027936431	0,119762214	-0,233265818	0,815555	0,982191313	0.00780391
ENSG00000099942	CRKL	425,754482	-0,095405042	0,150775296	-0,632763088	0,526888365	0,982191313	0.00780391
ENSG00000099949	LZTR1	170,3505103	0,220398271	0,180327414	1,222211677	0,221627589	0,982191313	0.00780391
ENSG00000099953	MMP11	1,543155727	-0,108066916	0,102814117	-1,051090247	0,293217143	0,982191313	0.00780391
ENSG00000099954	CECR2	14,73502024	-0,201429921	0,224802444	-0,896030831	0,370236297	0,982191313	0.00780391
ENSG00000099956	SMARCB1	390,4369761	-0,056806857	0,169121621	-0,335893525	0,73695116	0,982191313	0.00780391
ENSG00000099957	P2RX6	0,605780598	-0,050546581	0,059285962	-0,852589375	0,393887057	0,982191313	0.00780391
ENSG00000099958	DERL3	37,46196797	-0,035653713	0,219749933	-0,162246754	0,871111543	0,982191313	0.00780391
ENSG00000099968	BCL2L13	506,7638825	-0,128474736	0,191390387	-0,67127058	0,502048173	0,982191313	0.00780391
ENSG00000099977	DDT	2550,747533	0,136324445	0,161084127	0,846293472	0,397389048	0,982191313	0.00780391
ENSG00000099985	OSM	8,348989993	-0,222492632	0,179236563	-1,241335077	0,214481992	0,982191313	0.00780391
ENSG00000099991	CABIN1	524,5830198	0,330681653	0,175249942	1,886914478	0,059171829	0,982191313	0.00780391
ENSG00000099992	TBC1D10A	12,3126619	-0,462284599	0,212875893	-2,17161555	0,029884673	0,982191313	0.00780391
ENSG00000099994	SUSD2	0,946639504	-0,02641547	0,084666563	-0,311994118	0,755044994	0,982191313	0.00780391
ENSG00000099995	SF3A1	1319,76424	-0,09757852	0,177679311	-0,549183352	0,582879628	0,982191313	0.00780391
ENSG00000099998	GGT5	1,183228339	0,069881672	0,091193738	0,76629902	0,443498402	0,982191313	0.00780391
ENSG00000099999	RNF215	4,229085836	-0,186855743	0,158941946	-1,175622595	0,239745722	0,982191313	0.00780391
ENSG00000100014	SPECC1L	199,5016076	-0,119815896	0,158835968	-0,754337308	0,450646706	0,982191313	0.00780391
ENSG00000100023	PPIL2	85,3549969	0,031479102	0,191301004	0,16455273	0,86929604	0,982191313	0.00780391
ENSG00000100027	YPEL1	4,78706409	-0,12520131	0,158036782	-0,792228927	0,428227205	0,982191313	0.00780391
ENSG00000100028	SNRPD3	1657,934073	-0,44803455	0,164342935	-2,726217278	0,006406481	0,982191313	0.00780391
ENSG00000100029	PES1	978,7930066	-0,089288617	0,208184154	-0,428892476	0,668001476	0,982191313	0.00780391
ENSG00000100030	MAPK1	526,4617604	-0,334540118	0,178143743	-1,877922357	0,060391787	0,982191313	0.00780391
ENSG00000100034	PPM1F	269,6889761	0,388756998	0,142694825	2,724394514	0,006441951	0,982191313	0.00780391
ENSG00000100036	SLC35E4	37,04178998	-0,051477965	0,222892785	-0,230953931	0,817350592	0,982191313	0.00780391
ENSG00000100038	TOP3B	3,339509119	-0,026724605	0,152665868	-0,175052914	0,861038056	0,982191313	0.00780391
ENSG00000100055	CYTH4	703,5590759	0,193895287	0,17701908	1,095335522	0,273369671	0,982191313	0.00780391
ENSG00000100056	ESS2	177,6109233	-0,126835847	0,174037693	-0,728783779	0,466133936	0,982191313	0.00780391
ENSG00000100058	CRYBB2P1	120,8894903	0,328393277	0,194457616	1,688765315	0,091264413	0,982191313	0.00780391
ENSG00000100060	MFNG	25,50374899	-0,270855005	0,228606559	-1,184808546	0,236093153	0,982191313	0.00780391
ENSG00000100068	LRP5L	13,70612944	-0,183833873	0,225681155	-0,81457343	0,415316524	0,982191313	0.00780391
ENSG00000100075	SLC25A1	1172,898104	0,139880268	0,174911697	0,799719345	0,423873422	0,982191313	0.00780391
ENSG00000100077	GRK3	238,3492669	0,058784113	0,17388682	0,338059624	0,735318257	0,982191313	0.00780391
ENSG00000100079	LGALS2	19,01555983	0,248519474	0,228004595	1,089975725	0,275723837	0,982191313	0.00780391
ENSG00000100084	HIRA	63,52109739	-0,375187426	0,227959079	-1,64585428	0,099793764	0,982191313	0.00780391
ENSG00000100092	SH3BP1	925,3066811	-0,032296292	0,135342831	-0,238625807	0,811395752	0,982191313	0.00780391
ENSG00000100097	LGALS1	19565,63883	0,346046782	0,167241654	2,069142301	0,038532735	0,982191313	0.00780391
ENSG00000100099	HPS4	234,7082669	-0,086619824	0,166598402	-0,519931901	0,60311104	0,982191313	0.00780391
ENSG00000100104	SRRD	324,8493457	0,127156841	0,15621368	0,813992994	0,415648964	0,982191313	0.00780391
ENSG00000100105	PATZ1	698,6584889	0,05780962	0,143451046	0,402991969	0,686954133	0,982191313	0.00780391
ENSG00000100106	TRIOBP	213,2295466	0,156455901	0,176896417	0,884449239	0,376453753	0,982191313	0.00780391
ENSG00000100109	TFIP11	398,8793934	0,345780001	0,177523664	1,947796672	0,051439297	0,982191313	0.00780391
ENSG00000100116	GCAT	194,8805848	-0,042162174	0,185081353	-0,227803469	0,81979903	0,982191313	0.00780391
ENSG00000100121	GGTLC2	0,246632813	0,017846065	0,058409896	0,305531531	0,759961359	0,982191313	0.00780391
ENSG00000100124	ANKRD54	317,1781465	0,126351595	0,138837125	0,910070664	0,362785245	0,982191313	0.00780391
ENSG00000100129	EIF3L	3,503745297	0,204992692	0,144832241	1,415380247	0,156957038	0,982191313	0.00780391
ENSG00000100138	SNU13	3355,373802	0,083489978	0,156010459	0,535156292	0,592541787	0,982191313	0.00780391
ENSG00000100139	MICALL1	144,7888384	-0,047953316	0,180704666	-0,265368447	0,790725641	0,982191313	0.00780391
ENSG00000100147	CCDC134	16,31882718	0,39489448	0,228339549	1,729417801	0,083734346	0,982191313	0.00780391
ENSG00000100150	DEPDC5	65,41077177	-0,027211512	0,226512244	-0,120132632	0,904378083	0,982191313	0.00780391
ENSG00000100151	PICK1	28,53543417	-0,151455526	0,226391534	-0,668998191	0,503496632	0,982191313	0.00780391
ENSG00000100154	TTC28	27,78777894	-0,094829716	0,226769417	-0,41817683	0,675817835	0,982191313	0.00780391
ENSG00000100162	CENPM	462,6627113	-0,172656552	0,168753561	-1,023128347	0,306247166	0,982191313	0.00780391
ENSG00000100167	2003-09-01	144,2553481	0,089214406	0,165984916	0,537485019	0,59093263	0,982191313	0.00780391
ENSG00000100181	TPTEP1	139,928912	0,167837053	0,169697049	0,989039316	0,322643906	0,982191313	0.00780391
ENSG00000100196	KDELR3	25,12851526	-0,136643744	0,228932262	-0,596874127	0,550591423	0,982191313	0.00780391
ENSG00000100197	CYP2D6	0,711108469	0,068548399	0,070582189	0,971185507	0,33145591	0,982191313	0.00780391
ENSG00000100201	DDX17	3378,349538	0,134411409	0,127304537	1,055825754	0,29104783	0,982191313	0.00780391
ENSG00000100206	DMC1	17,47473201	-0,351301227	0,227582883	-1,543618848	0,122680696	0,982191313	0.00780391
ENSG00000100207	TCF20	175,9172503	-0,240991704	0,211228283	-1,140906419	0,253908868	0,982191313	0.00780391
ENSG00000100209	HSCB	60,34421128	-0,130431136	0,217729954	-0,599050034	0,54913952	0,982191313	0.00780391
ENSG00000100211	CBY1	125,3592667	0,104558764	0,202311029	0,516821868	0,605280513	0,982191313	0.00780391
ENSG00000100216	TOMM22	2340,852376	-0,26883809	0,174956728	-1,536597609	0,124391879	0,982191313	0.00780391
ENSG00000100218	RSPH14	0,845257738	0,052052029	0,08996705	0,578567699	0,562880905	0,982191313	0.00780391
ENSG00000100219	XBP1	736,0652476	-0,31022245	0,156746041	-1,979140583	0,04780018	0,982191313	0.00780391
ENSG00000100220	RTCB	754,4639994	0,066766452	0,163866555	0,407444048	0,683681881	0,982191313	0.00780391
ENSG00000100221	JOSD1	172,4129654	0,136928462	0,186222855	0,735293538	0,462160743	0,982191313	0.00780391
ENSG00000100225	FBXO7	799,7069132	-0,076987618	0,160738196	-0,478962808	0,631965087	0,982191313	0.00780391
ENSG00000100226	GTPBP1	331,5968662	-0,153925536	0,164380242	-0,936399253	0,349067663	0,982191313	0.00780391
ENSG00000100227	POLDIP3	723,5518506	0,419031991	0,155533222	2,694163894	0,007056546	0,982191313	0.00780391
ENSG00000100228	RAB36	7,622189149	0,171226177	0,184186961	0,929632457	0,352561417	0,982191313	0.00780391
ENSG00000100239	PPP6R2	133,5018764	0,080836341	0,172055728	0,469826501	0,638478979	0,982191313	0.00780391
ENSG00000100241	SBF1	893,482742	0,251526457	0,18057006	1,392957705	0,163632581	0,982191313	0.00780391
ENSG00000100242	SUN2	1241,165856	-0,045785952	0,215485434	-0,212478177	0,831734002	0,982191313	0.00780391
ENSG00000100243	CYB5R3	1884,888488	-0,076857937	0,138338684	-0,555578056	0,578499336	0,982191313	0.00780391
ENSG00000100246	DNAL4	115,2331738	-0,286956271	0,202769482	-1,41518471	0,157014346	0,982191313	0.00780391
ENSG00000100253	MIOX	0,119857299	0,005923195	0,058409896	0,101407385	0,919227074	0,982191313	0.00780391
ENSG00000100258	LMF2	508,0317605	0,146694019	0,209910561	0,698840584	0,484651662	0,982191313	0.00780391
ENSG00000100263	RHBDD3	190,6862933	0,255316015	0,183220493	1,393490493	0,163471518	0,982191313	0.00780391
ENSG00000100266	PACSIN2	523,9926842	0,109829066	0,147982399	0,742176549	0,457980375	0,982191313	0.00780391
ENSG00000100271	TTLL1	62,40852644	-0,173394005	0,20317769	-0,853410653	0,393431616	0,982191313	0.00780391
ENSG00000100276	RASL10A	12,31106663	-0,235848186	0,222799634	-1,058566304	0,28979734	0,982191313	0.00780391
ENSG00000100280	AP1B1	1604,193512	0,137313679	0,16246106	0,845209796	0,397993714	0,982191313	0.00780391
ENSG00000100281	HMGXB4	983,365769	0,40356836	0,14999815	2,69048891	0,007134741	0,982191313	0.00780391
ENSG00000100284	TOM1	104,3396587	0,065680852	0,202092196	0,325004395	0,745177746	0,982191313	0.00780391
ENSG00000100290	BIK	271,8482148	0,052433417	0,188522863	0,278127629	0,780914387	0,982191313	0.00780391
ENSG00000100292	HMOX1	517,5086919	-0,22121301	0,208104949	-1,062987744	0,287787509	0,982191313	0.00780391
ENSG00000100294	MCAT	260,1746357	0,113528752	0,156433412	0,725732123	0,468003005	0,982191313	0.00780391
ENSG00000100296	THOC5	370,05777	0,037230797	0,206708334	0,180112702	0,857064091	0,982191313	0.00780391
ENSG00000100297	MCM5	2521,354809	0,256262426	0,195355946	1,311771824	0,189597134	0,982191313	0.00780391
ENSG00000100298	APOBEC3H	2,911290822	0,013545417	0,125252919	0,108144521	0,913881053	0,982191313	0.00780391
ENSG00000100299	ARSA	119,2572083	-0,160005425	0,215043629	-0,74406029	0,456840002	0,982191313	0.00780391
ENSG00000100300	TSPO	4529,460548	-0,039520578	0,145735991	-0,271179257	0,786253166	0,982191313	0.00780391
ENSG00000100302	RASD2	0,39576252	-0,021721307	0,065507036	-0,331587386	0,740200845	0,982191313	0.00780391
ENSG00000100304	TTLL12	653,7192918	0,162610554	0,133494915	1,21810298	0,223184842	0,982191313	0.00780391
ENSG00000100307	CBX7	72,24923668	-0,297537087	0,228953329	-1,299553444	0,193754065	0,982191313	0.00780391
ENSG00000100314	CABP7	0,253551028	0,017846065	0,058409896	0,305531531	0,759961359	0,982191313	0.00780391
ENSG00000100316	RPL3	5118,088147	-0,041588654	0,17301033	-0,240382491	0,81003375	0,982191313	0.00780391
ENSG00000100319	ZMAT5	143,310828	-0,078569543	0,202095758	-0,388773837	0,697443456	0,982191313	0.00780391
ENSG00000100320	RBFOX2	139,8795965	-0,062099881	0,16545298	-0,375332501	0,707413198	0,982191313	0.00780391
ENSG00000100321	SYNGR1	109,1636319	0,046630006	0,211235381	0,220749035	0,825287849	0,982191313	0.00780391
ENSG00000100324	TAB1	164,3508363	0,029135905	0,182605566	0,159556502	0,873230446	0,982191313	0.00780391
ENSG00000100325	ASCC2	438,8290855	-0,377077956	0,225698681	-1,670714045	0,094778173	0,982191313	0.00780391
ENSG00000100330	MTMR3	92,62013887	-0,213748283	0,201719962	-1,059628811	0,289313501	0,982191313	0.00780391
ENSG00000100335	MIEF1	1539,579499	0,081594067	0,12381212	0,659015179	0,509886021	0,982191313	0.00780391
ENSG00000100336	APOL4	0,230117941	0,017846065	0,058409896	0,305531531	0,759961359	0,982191313	0.00780391
ENSG00000100342	APOL1	313,5719435	0,158726161	0,15252578	1,040651365	0,298037383	0,982191313	0.00780391
ENSG00000100344	PNPLA3	95,93803965	0,225945663	0,207701882	1,087836379	0,276667346	0,982191313	0.00780391
ENSG00000100345	MYH9	2640,529406	0,15042566	0,139235082	1,080371825	0,279976637	0,982191313	0.00780391
ENSG00000100347	SAMM50	877,513052	0,128961122	0,143132586	0,900990652	0,36759329	0,982191313	0.00780391
ENSG00000100350	FOXRED2	806,6836621	0,156965173	0,157893298	0,994121821	0,320163563	0,982191313	0.00780391
ENSG00000100351	GRAP2	0,968035827	-0,018791873	0,074708306	-0,251536604	0,801399265	0,982191313	0.00780391
ENSG00000100353	EIF3D	5386,351824	0,036917407	0,138570491	0,266416078	0,789918784	0,982191313	0.00780391
ENSG00000100354	TNRC6B	649,3273336	0,292960708	0,151035332	1,939683287	0,052418192	0,982191313	0.00780391
ENSG00000100359	SGSM3	198,7434505	-0,124391101	0,218735581	-0,568682517	0,569571615	0,982191313	0.00780391
ENSG00000100360	IFT27	190,1080723	-0,041195937	0,166185654	-0,247891054	0,804218702	0,982191313	0.00780391
ENSG00000100364	KIAA0930	3902,632823	-0,034702305	0,129158546	-0,268679897	0,788176023	0,982191313	0.00780391
ENSG00000100365	NCF4	1548,429626	-0,024157126	0,139096966	-0,173671121	0,862123935	0,982191313	0.00780391
ENSG00000100368	CSF2RB	23,15178091	-0,510173256	0,229019475	-2,227641369	0,02590444	0,982191313	0.00780391
ENSG00000100372	SLC25A17	173,0603111	-0,30348297	0,17610652	-1,723292072	0,084835721	0,982191313	0.00780391
ENSG00000100373	UPK3A	61,58371172	0,263289771	0,21266121	1,238071446	0,21568957	0,982191313	0.00780391
ENSG00000100376	FAM118A	125,1363866	0,10223162	0,180030733	0,567856487	0,570132421	0,982191313	0.00780391
ENSG00000100379	KCTD17	188,0455739	0,090572712	0,197780528	0,457945548	0,646991562	0,982191313	0.00780391
ENSG00000100380	ST13	2192,450723	0,076975387	0,151006529	0,509748737	0,610227504	0,982191313	0.00780391
ENSG00000100385	IL2RB	3,947651778	-0,242546349	0,177616673	-1,3655607	0,172076889	0,982191313	0.00780391
ENSG00000100387	RBX1	1681,70615	-0,021618318	0,139723281	-0,154722374	0,877040191	0,982191313	0.00780391
[truncated: 58,201 more rows]
