# Supplementary material for: Impact of ATP-citrate lyase catalytic activity and serine 455 phosphorylation on histone acetylation and inflammatory responses in human monocytic THP-1 cells
Source: Front Immunol. 2022 Nov 10;13:906127. doi: 10.3389/fimmu.2022.906127 (PMC9686385; doi:10.3389/fimmu.2022.906127)
Supplement: Supplementary file 6 [file Table_2.xlsx]

## Sheet: Tabelle1
Genes differentially expressed between S455A and wild type ACLY-expressing LPS-treated THP-1 cells (log2FoldChnage>0, genes up-regulated in S455A cells)
ID	NAME	baseMean	log2FoldChange	lfcSE	stat	pvalue	padj	-log(padj)'
ENSG00000169248	CXCL11	410,6180434	1,243227456	0,208582607	5,960360123	2,52E-09	5,72E-05	4.2426
ENSG00000137965	IFI44	296,6952822	0,846493607	0,148493512	5,700542724	1,19E-08	0,000135615	3.86769
ENSG00000117228	GBP1	92,48953698	1,143755764	0,217812993	5,251090617	1,51E-07	0,001110143	2.95462
ENSG00000133106	EPSTI1	381,7455325	0,834855697	0,160439878	5,203542345	1,96E-07	0,001110143	2.95462
ENSG00000119922	IFIT2	891,4920714	1,055158533	0,205409644	5,136850008	2,79E-07	0,001269008	2.89654
ENSG00000172264	MACROD2	22,42685049	-1,341187275	0,299187667	-4,482762563	7,37E-06	0,027890205	1.55455
ENSG00000121858	TNFSF10	619,8339364	0,789136435	0,182862089	4,315473148	1,59E-05	0,051671227	1.28675
ENSG00000177409	SAMD9L	813,0100241	0,623444944	0,166927469	3,734825367	0,000187845	0,533269867	0.273053
ENSG00000162614	NEXN	752,2410807	0,632420676	0,171482704	3,687956052	0,000226063	0,57045662	0.243777
ENSG00000163565	IFI16	1498,899883	0,643575468	0,17691925	3,637679153	0,000275106	0,624792848	0.204264
ENSG00000164430	CGAS	233,9888619	0,625221177	0,175600176	3,560481501	0,000370175	0,764277571	0.116749
ENSG00000132256	TRIM5	106,9153474	0,871494492	0,246485011	3,535689611	0,000406712	0,769736834	0.113658
ENSG00000138755	CXCL9	65,80280058	0,944503114	0,272695206	3,463585325	0,000533028	0,93119907	0.0309575
ENSG00000000003	TSPAN6	23,67663944	0,399432047	0,299705976	1,332746357	0,182615055	0,99916616	0.000362283
ENSG00000000419	DPM1	227,5650225	-0,094457323	0,29295619	-0,322428154	0,747128358	0,99916616	0.000362283
ENSG00000000457	SCYL3	53,09305152	-0,078547591	0,248857139	-0,315633263	0,752280887	0,99916616	0.000362283
ENSG00000000460	C1orf112	133,57087	-0,129839485	0,300541343	-0,432018717	0,66572781	0,99916616	0.000362283
ENSG00000000938	FGR	51,61104546	-0,076986406	0,26705786	-0,28827613	0,773135378	0,99916616	0.000362283
ENSG00000000971	CFH	1,16826911	-0,017567428	0,165019423	-0,106456731	0,915219984	0,99916616	0.000362283
ENSG00000001036	FUCA2	482,5907311	0,247594151	0,23031574	1,075020538	0,282365533	0,99916616	0.000362283
ENSG00000001084	GCLC	148,6623745	0,062885739	0,231855689	0,271227931	0,786215732	0,99916616	0.000362283
ENSG00000001167	NFYA	223,0437278	-0,035652736	0,255779772	-0,139388413	0,889143228	0,99916616	0.000362283
ENSG00000001460	STPG1	21,83818278	-0,168488828	0,299789608	-0,562023578	0,574099955	0,99916616	0.000362283
ENSG00000001461	NIPAL3	263,8544829	0,106245252	0,229731613	0,462475541	0,643740338	0,99916616	0.000362283
ENSG00000001497	LAS1L	455,4989	-0,073239204	0,300446761	-0,243767661	0,807410768	0,99916616	0.000362283
ENSG00000001561	ENPP4	50,81311043	-0,284919207	0,251169688	-1,134369396	0,256639631	0,99916616	0.000362283
ENSG00000001617	SEMA3F	15,3471994	0,275617548	0,276908063	0,995339555	0,319571146	0,99916616	0.000362283
ENSG00000001629	ANKIB1	298,9990024	0,127769166	0,278307278	0,459093873	0,646166756	0,99916616	0.000362283
ENSG00000001630	CYP51A1	27,23843228	-0,08214823	0,29715299	-0,276450962	0,782201719	0,99916616	0.000362283
ENSG00000001631	KRIT1	485,789227	-0,131475625	0,198014706	-0,663968991	0,506710158	0,99916616	0.000362283
ENSG00000002016	RAD52	11,30326525	-0,079309551	0,280316273	-0,282928817	0,777231404	0,99916616	0.000362283
ENSG00000002330	BAD	191,3106915	-0,137249314	0,199320145	-0,688587267	0,491083036	0,99916616	0.000362283
ENSG00000002586	CD99	1234,10704	-0,094181742	0,282061919	-0,333904492	0,73845163	0,99916616	0.000362283
ENSG00000002726	AOC1	99,19493432	-0,112221642	0,261309004	-0,429459528	0,667588841	0,99916616	0.000362283
ENSG00000002746	HECW1	7,209665232	0,394567265	0,258653548	1,525466279	0,127142838	0,99916616	0.000362283
ENSG00000002822	MAD1L1	339,462892	-0,311592532	0,166062766	-1,876353978	0,06060669	0,99916616	0.000362283
ENSG00000002834	LASP1	1304,23199	-0,054556467	0,294319871	-0,185364538	0,852943121	0,99916616	0.000362283
ENSG00000002919	SNX11	562,7879524	0,011313581	0,154952663	0,073013146	0,941795657	0,99916616	0.000362283
ENSG00000002933	TMEM176A	347,7225703	0,513347387	0,290943373	1,764423712	0,077660669	0,99916616	0.000362283
ENSG00000003056	M6PR	605,5985277	-0,107120889	0,289745137	-0,369707289	0,7116006	0,99916616	0.000362283
ENSG00000003096	KLHL13	11,60215296	-0,121561053	0,282465464	-0,430357224	0,666935807	0,99916616	0.000362283
ENSG00000003137	CYP26B1	4,621950326	-0,022338273	0,26722711	-0,083592841	0,933380159	0,99916616	0.000362283
ENSG00000003147	ICA1	34,9263674	-0,216670568	0,296814678	-0,729986028	0,465398725	0,99916616	0.000362283
ENSG00000003393	ALS2	73,03044902	0,484123283	0,293162372	1,651382747	0,098660446	0,99916616	0.000362283
ENSG00000003400	CASP10	76,3324785	0,338179383	0,275905599	1,22570685	0,220309011	0,99916616	0.000362283
ENSG00000003402	CFLAR	1103,266538	-0,07045026	0,156248031	-0,450887343	0,652070746	0,99916616	0.000362283
ENSG00000003436	TFPI	4,568390398	-0,151186361	0,237572341	-0,636380316	0,524528567	0,99916616	0.000362283
ENSG00000003509	NDUFAF7	64,46465448	-0,340536084	0,269644076	-1,262909571	0,20662168	0,99916616	0.000362283
ENSG00000003756	RBM5	435,9033422	0,484361984	0,249212044	1,943573737	0,051946875	0,99916616	0.000362283
ENSG00000003987	MTMR7	1,099132427	-0,092935469	0,138946825	-0,668856368	0,503587105	0,99916616	0.000362283
ENSG00000003989	SLC7A2	4,646716418	-0,687828752	0,284424064	-2,418321228	0,015592305	0,99916616	0.000362283
ENSG00000004059	ARF5	1,324704468	0,015507359	0,162413217	0,095480892	0,923932867	0,99916616	0.000362283
ENSG00000004139	SARM1	2,799695718	-0,206270283	0,253136888	-0,814856674	0,415154356	0,99916616	0.000362283
ENSG00000004142	POLDIP2	559,3846098	-0,171955171	0,156499499	-1,098758599	0,271873375	0,99916616	0.000362283
ENSG00000004399	PLXND1	287,0473968	-0,155177402	0,227175377	-0,683073159	0,494560615	0,99916616	0.000362283
ENSG00000004455	AK2	2289,824737	-0,24094325	0,18677909	-1,28999049	0,19705396	0,99916616	0.000362283
ENSG00000004468	CD38	426,1369392	0,070978525	0,201773693	0,35177294	0,725008554	0,99916616	0.000362283
ENSG00000004487	KDM1A	148,6159399	-0,19547365	0,29812562	-0,655675448	0,512032969	0,99916616	0.000362283
ENSG00000004534	RBM6	351,5491064	0,165957034	0,15236065	1,089238162	0,276048874	0,99916616	0.000362283
ENSG00000004660	CAMKK1	3,809457199	-0,059494094	0,26462471	-0,224824408	0,822115878	0,99916616	0.000362283
ENSG00000004700	RECQL	332,0897888	0,382466526	0,291395777	1,312532839	0,189340414	0,99916616	0.000362283
ENSG00000004776	HSPB6	1,89979508	-0,11909905	0,237646196	-0,50116119	0,616257685	0,99916616	0.000362283
ENSG00000004777	ARHGAP33	44,94813708	0,246628341	0,296893383	0,83069666	0,406145014	0,99916616	0.000362283
ENSG00000004779	NDUFAB1	2568,531158	-0,169950977	0,300228888	-0,566071368	0,571345266	0,99916616	0.000362283
ENSG00000004799	PDK4	0,305543284	-0,023724032	0,099592886	-0,238210104	0,811718141	0,99916616	0.000362283
ENSG00000004809	SLC22A16	106,1355286	0,052983718	0,213976466	0,247614697	0,804432539	0,99916616	0.000362283
ENSG00000004838	ZMYND10	16,8173557	0,259222406	0,269671288	0,961253267	0,336424839	0,99916616	0.000362283
ENSG00000004848	ARX	10,98634481	-0,236740876	0,290030481	-0,816262054	0,414350272	0,99916616	0.000362283
ENSG00000004864	SLC25A13	148,5765216	-0,161523013	0,1919624	-0,84143047	0,400106822	0,99916616	0.000362283
ENSG00000004866	ST7	117,6427676	-0,064753343	0,230000572	-0,281535575	0,778299646	0,99916616	0.000362283
ENSG00000004897	CDC27	1272,987548	0,013281352	0,189780757	0,069982604	0,944207506	0,99916616	0.000362283
ENSG00000004961	HCCS	464,0936319	-0,073039879	0,299782609	-0,243642815	0,807507466	0,99916616	0.000362283
ENSG00000004975	DVL2	120,4857402	-0,371942913	0,227641526	-1,633897471	0,102280381	0,99916616	0.000362283
ENSG00000005007	UPF1	794,2062377	-0,235370723	0,159633816	-1,474441494	0,140362759	0,99916616	0.000362283
ENSG00000005020	SKAP2	717,6591009	0,047707835	0,199059753	0,239665901	0,810589272	0,99916616	0.000362283
ENSG00000005059	MCUB	144,4346234	0,431181599	0,237973968	1,811885575	0,070003879	0,99916616	0.000362283
ENSG00000005073	HOXA11	599,2440803	0,342620596	0,247770665	1,3828134	0,166722089	0,99916616	0.000362283
ENSG00000005075	POLR2J	2579,456219	-0,022626631	0,201221503	-0,112446385	0,910469479	0,99916616	0.000362283
ENSG00000005100	DHX33	251,3381414	-0,038446981	0,177089727	-0,217104526	0,828126887	0,99916616	0.000362283
ENSG00000005108	THSD7A	889,8694047	0,312963195	0,123561897	2,532845492	0,011314081	0,99916616	0.000362283
ENSG00000005156	LIG3	443,0469392	0,422746323	0,277390879	1,524009458	0,127506349	0,99916616	0.000362283
ENSG00000005175	RPAP3	1071,024641	0,022076941	0,174524134	0,126497926	0,899337791	0,99916616	0.000362283
ENSG00000005187	ACSM3	13,75005947	-0,357828551	0,293655686	-1,218530982	0,223022258	0,99916616	0.000362283
ENSG00000005189	REXO5	95,86764496	0,055197635	0,212477367	0,259781248	0,795032517	0,99916616	0.000362283
ENSG00000005194	CIAPIN1	478,4895174	0,054441407	0,218500513	0,249159174	0,803237658	0,99916616	0.000362283
ENSG00000005206	SPPL2B	363,8536454	0,16005645	0,285451527	0,560713239	0,574993041	0,99916616	0.000362283
ENSG00000005238	FAM214B	36,98448787	0,20859191	0,292017492	0,714313068	0,475033613	0,99916616	0.000362283
ENSG00000005243	COPZ2	45,52749908	0,319069661	0,286130169	1,115120654	0,264798722	0,99916616	0.000362283
ENSG00000005302	MSL3	273,6359675	-0,092628932	0,28077111	-0,329909056	0,741468681	0,99916616	0.000362283
ENSG00000005339	CREBBP	792,0707138	0,093860277	0,18027408	0,520653204	0,602608379	0,99916616	0.000362283
ENSG00000005379	TSPOAP1	52,26108832	-0,203872943	0,297230366	-0,685908866	0,492770579	0,99916616	0.000362283
ENSG00000005381	MPO	25,28148413	-0,01877154	0,288867376	-0,064983248	0,948187338	0,99916616	0.000362283
ENSG00000005436	GCFC2	122,7578617	0,216965766	0,251307166	0,863348904	0,387945664	0,99916616	0.000362283
ENSG00000005448	WDR54	225,4574324	0,091974734	0,265212668	0,346796157	0,728744464	0,99916616	0.000362283
ENSG00000005469	CROT	18,86624805	-0,144111628	0,294891859	-0,488693136	0,625058964	0,99916616	0.000362283
ENSG00000005471	ABCB4	59,83199147	-0,217891429	0,256343255	-0,849998685	0,395325817	0,99916616	0.000362283
ENSG00000005483	KMT2E	1619,146706	-0,058596305	0,164679053	-0,355821238	0,721974443	0,99916616	0.000362283
ENSG00000005486	RHBDD2	147,7796231	-0,05852805	0,207246033	-0,282408543	0,777630265	0,99916616	0.000362283
ENSG00000005700	IBTK	858,6528152	-0,051274309	0,157427882	-0,325700303	0,744651115	0,99916616	0.000362283
ENSG00000005801	ZNF195	269,4011344	0,08431974	0,169190481	0,498371654	0,618222112	0,99916616	0.000362283
ENSG00000005810	MYCBP2	1025,215504	0,171004441	0,182533262	0,936839893	0,348840922	0,99916616	0.000362283
ENSG00000005812	FBXL3	159,8332542	-0,074651776	0,2348645	-0,317850403	0,750598416	0,99916616	0.000362283
ENSG00000005844	ITGAL	476,2396087	-0,26113579	0,145358843	-1,796490562	0,072416532	0,99916616	0.000362283
ENSG00000005882	PDK2	79,50647141	0,14046311	0,248697953	0,564793994	0,572213893	0,99916616	0.000362283
ENSG00000005889	ZFX	156,1710086	0,400242976	0,226941835	1,763636816	0,077793145	0,99916616	0.000362283
ENSG00000005893	LAMP2	1984,422636	0,021099867	0,147894384	0,142668478	0,886552013	0,99916616	0.000362283
ENSG00000005961	ITGA2B	0,528882757	-0,049113795	0,140935324	-0,348484636	0,72747625	0,99916616	0.000362283
ENSG00000006007	GDE1	1291,565505	-0,262371303	0,191184809	-1,372343882	0,169956411	0,99916616	0.000362283
ENSG00000006015	REX1BD	835,3780751	0,207902658	0,277271392	0,749816475	0,453365245	0,99916616	0.000362283
ENSG00000006016	CRLF1	1,325919413	-0,109716316	0,193430397	-0,567213417	0,570569194	0,99916616	0.000362283
ENSG00000006025	OSBPL7	39,89347476	0,157400974	0,293661587	0,535994428	0,591962401	0,99916616	0.000362283
ENSG00000006062	MAP3K14	19,29191626	0,244878833	0,295902588	0,827565702	0,407916499	0,99916616	0.000362283
ENSG00000006116	CACNG3	0,896325475	-0,094784404	0,151848142	-0,624205227	0,532492815	0,99916616	0.000362283
ENSG00000006118	TMEM132A	3,085949437	-0,329540663	0,245808369	-1,340640532	0,180037191	0,99916616	0.000362283
ENSG00000006125	AP2B1	2164,591761	-0,1462867	0,153053961	-0,955785129	0,339180803	0,99916616	0.000362283
ENSG00000006194	ZNF263	327,0897026	0,20975936	0,237964868	0,881471968	0,37806242	0,99916616	0.000362283
ENSG00000006282	SPATA20	74,06531097	0,219465185	0,281487058	0,7796635	0,435588968	0,99916616	0.000362283
ENSG00000006283	CACNA1G	1,380232392	-0,162404891	0,165272633	-0,982648413	0,325780508	0,99916616	0.000362283
ENSG00000006327	TNFRSF12A	15,45968726	0,12358167	0,279519267	0,442122188	0,65840079	0,99916616	0.000362283
ENSG00000006432	MAP3K9	0,498563429	0,044670694	0,100555763	0,444238031	0,656870499	0,99916616	0.000362283
ENSG00000006451	RALA	938,5462867	0,189832168	0,18063833	1,05089638	0,293306183	0,99916616	0.000362283
ENSG00000006453	BAIAP2L1	3,539258679	0,040073447	0,282639075	0,14178311	0,887251326	0,99916616	0.000362283
ENSG00000006459	KDM7A	6,554702802	-0,092493645	0,286675396	-0,322642425	0,74696606	0,99916616	0.000362283
ENSG00000006468	ETV1	11,45075718	0,54890245	0,297149585	1,847226035	0,064714388	0,99916616	0.000362283
ENSG00000006530	AGK	57,37791798	0,041871224	0,299664044	0,139727219	0,88887552	0,99916616	0.000362283
ENSG00000006534	ALDH3B1	614,0579917	0,297479647	0,275844894	1,078430863	0,28084152	0,99916616	0.000362283
ENSG00000006576	PHTF2	232,0516719	0,017324442	0,184384263	0,093958354	0,925142239	0,99916616	0.000362283
ENSG00000006606	CCL26	2,382134512	-0,296249156	0,192506453	-1,538905067	0,123827474	0,99916616	0.000362283
ENSG00000006607	FARP2	222,5009204	0,075921872	0,227317608	0,33399028	0,738386894	0,99916616	0.000362283
ENSG00000006611	USH1C	0,640909982	0,081743551	0,123863616	0,659948046	0,50928717	0,99916616	0.000362283
ENSG00000006625	GGCT	1149,983163	-0,085969228	0,258015211	-0,333194417	0,738987532	0,99916616	0.000362283
ENSG00000006634	DBF4	521,7494404	0,018929395	0,184481972	0,102608374	0,918273796	0,99916616	0.000362283
ENSG00000006638	TBXA2R	28,25832671	-0,233161129	0,294031856	-0,792979144	0,427789974	0,99916616	0.000362283
ENSG00000006652	IFRD1	186,4168792	-0,245057198	0,296830491	-0,825579602	0,40904261	0,99916616	0.000362283
ENSG00000006695	COX10	103,184382	-0,380239247	0,265632169	-1,431450295	0,152301203	0,99916616	0.000362283
ENSG00000006704	GTF2IRD1	61,24798394	-0,14772824	0,285072758	-0,518212409	0,604310078	0,99916616	0.000362283
ENSG00000006712	PAF1	450,2685133	0,070729587	0,168574279	0,4195752	0,674795809	0,99916616	0.000362283
ENSG00000006715	VPS41	412,1886846	0,290433013	0,287567389	1,009965052	0,312512034	0,99916616	0.000362283
ENSG00000006740	ARHGAP44	14,70780313	-0,31498237	0,300595339	-1,047861789	0,294702289	0,99916616	0.000362283
ENSG00000006744	ELAC2	333,7634809	0,218011951	0,265602184	0,820821381	0,411748018	0,99916616	0.000362283
ENSG00000006747	SCIN	54,00664329	0,217977045	0,249226393	0,874614613	0,381783634	0,99916616	0.000362283
ENSG00000006756	ARSD	719,7109215	-0,147390608	0,137341501	-1,073168758	0,283195406	0,99916616	0.000362283
ENSG00000006831	ADIPOR2	474,5892534	0,087407042	0,18740021	0,466419127	0,640915523	0,99916616	0.000362283
ENSG00000006837	CDKL3	10,47248678	-0,04259554	0,292343981	-0,145703497	0,884155461	0,99916616	0.000362283
ENSG00000007047	MARK4	401,0729098	-0,052650191	0,175107487	-0,300673558	0,763663434	0,99916616	0.000362283
ENSG00000007062	PROM1	2,144670838	-0,297516477	0,215839641	-1,378414433	0,16807537	0,99916616	0.000362283
ENSG00000007129	CEACAM21	18,33588953	-0,100200783	0,299293066	-0,334791528	0,737782351	0,99916616	0.000362283
ENSG00000007168	PAFAH1B1	479,2872992	-0,072693836	0,205992969	-0,352894743	0,724167352	0,99916616	0.000362283
ENSG00000007171	NOS2	0,367712647	-0,012842033	0,110169063	-0,116566594	0,907203511	0,99916616	0.000362283
ENSG00000007202	KIAA0100	474,807287	0,098447251	0,212991474	0,462212168	0,643929178	0,99916616	0.000362283
ENSG00000007237	GAS7	760,538169	0,270787999	0,243298274	1,112987752	0,26571369	0,99916616	0.000362283
ENSG00000007255	TRAPPC6A	578,0719013	0,151748485	0,286496333	0,529669901	0,59634082	0,99916616	0.000362283
ENSG00000007264	MATK	12,8734249	0,17384285	0,283124248	0,614016112	0,53920468	0,99916616	0.000362283
ENSG00000007312	CD79B	9,24569511	-0,211059444	0,300367446	-0,702670836	0,482260906	0,99916616	0.000362283
ENSG00000007314	SCN4A	1,224834932	-0,02504661	0,159543474	-0,156989248	0,875253322	0,99916616	0.000362283
ENSG00000007341	ST7L	119,0140139	0,195653355	0,256954851	0,761430869	0,446399756	0,99916616	0.000362283
ENSG00000007350	TKTL1	2,164592926	0,092617749	0,194862715	0,475297438	0,634574985	0,99916616	0.000362283
ENSG00000007372	PAX6	0,266221357	0,052189037	0,09955977	0,524198046	0,6001408	0,99916616	0.000362283
ENSG00000007376	RPUSD1	516,1787672	0,177359059	0,279476548	0,634611598	0,525681762	0,99916616	0.000362283
ENSG00000007384	RHBDF1	92,32412636	0,41761069	0,293911836	1,42087061	0,155354378	0,99916616	0.000362283
ENSG00000007392	LUC7L	341,3295165	0,218670787	0,26053651	0,839309574	0,401295612	0,99916616	0.000362283
ENSG00000007402	CACNA2D2	0,10860045	-0,025367562	0,099417916	-0,255160871	0,798598851	0,99916616	0.000362283
ENSG00000007516	BAIAP3	0,325801351	-0,064453362	0,099580189	-0,647250851	0,517469605	0,99916616	0.000362283
ENSG00000007520	TSR3	652,8804689	0,173351963	0,228713522	0,757943655	0,448484715	0,99916616	0.000362283
ENSG00000007541	PIGQ	96,44147082	-0,136339382	0,241814944	-0,563817025	0,572878664	0,99916616	0.000362283
ENSG00000007545	CRAMP1	148,8524951	0,398456442	0,296121329	1,345585081	0,178436366	0,99916616	0.000362283
ENSG00000007866	TEAD3	6,018381623	-0,252949099	0,271486932	-0,931717399	0,351482592	0,99916616	0.000362283
ENSG00000007923	DNAJC11	427,0871028	0,140816086	0,214874464	0,655341187	0,512248109	0,99916616	0.000362283
ENSG00000007944	MYLIP	68,69081386	0,055569334	0,250552255	0,221787403	0,824479386	0,99916616	0.000362283
ENSG00000007968	E2F2	273,0825183	-0,067318682	0,203825743	-0,33027566	0,741191682	0,99916616	0.000362283
ENSG00000008018	PSMB1	5732,292732	-0,181999664	0,27754808	-0,655741028	0,511990766	0,99916616	0.000362283
ENSG00000008056	SYN1	0,899061296	0,11656196	0,116899308	0,997114199	0,318709081	0,99916616	0.000362283
ENSG00000008083	JARID2	490,4161929	-0,235425978	0,237897169	-0,989612356	0,322363628	0,99916616	0.000362283
ENSG00000008086	CDKL5	7,10880337	0,243825168	0,298622141	0,816500635	0,414213861	0,99916616	0.000362283
ENSG00000008128	CDK11A	7,93032293	-0,052742528	0,290809255	-0,181364681	0,85608134	0,99916616	0.000362283
ENSG00000008130	NADK	152,7296903	-0,230021652	0,208402152	-1,103739335	0,269706227	0,99916616	0.000362283
ENSG00000008226	DLEC1	0,106587201	0,015219632	0,099417916	0,153087419	0,878329337	0,99916616	0.000362283
ENSG00000008256	CYTH3	210,4081823	0,2349838	0,289754945	0,810974255	0,417380455	0,99916616	0.000362283
ENSG00000008277	ADAM22	35,06146219	-0,105059629	0,281465984	-0,373258705	0,708955908	0,99916616	0.000362283
ENSG00000008282	SYPL1	536,3792145	-0,229907819	0,300283848	-0,765634985	0,443893522	0,99916616	0.000362283
ENSG00000008283	CYB561	223,3152042	0,061720109	0,261100741	0,236384274	0,813134498	0,99916616	0.000362283
ENSG00000008294	SPAG9	968,2798987	0,404993627	0,275072227	1,472317403	0,140935186	0,99916616	0.000362283
ENSG00000008300	CELSR3	6,541304704	-0,113690269	0,281322775	-0,404127498	0,686118965	0,99916616	0.000362283
ENSG00000008311	AASS	7,256610663	-0,593710684	0,295863034	-2,006707889	0,044780776	0,99916616	0.000362283
ENSG00000008323	PLEKHG6	0,375306467	-0,045661159	0,099417916	-0,459285016	0,646029506	0,99916616	0.000362283
ENSG00000008324	SS18L2	872,1857286	-0,228287881	0,227605784	-1,002996835	0,315862388	0,99916616	0.000362283
ENSG00000008382	MPND	200,4904735	0,247014138	0,291783878	0,846565409	0,397237401	0,99916616	0.000362283
ENSG00000008394	MGST1	792,979472	-0,065135344	0,287599207	-0,226479569	0,820828448	0,99916616	0.000362283
ENSG00000008405	CRY1	47,87938119	-0,022193262	0,299118229	-0,074195617	0,940854734	0,99916616	0.000362283
ENSG00000008513	ST3GAL1	328,8606	-0,159539594	0,221507331	-0,720245213	0,471374031	0,99916616	0.000362283
ENSG00000008516	MMP25	35,69114382	-0,271418012	0,289268979	-0,938289382	0,348095715	0,99916616	0.000362283
ENSG00000008517	IL32	41,12137131	-0,206891507	0,281677674	-0,734497355	0,462645671	0,99916616	0.000362283
ENSG00000008710	PKD1	195,6150978	0,482779517	0,288927029	1,670939261	0,094733676	0,99916616	0.000362283
ENSG00000008735	MAPK8IP2	1,386649552	-0,161815426	0,173466715	-0,932832709	0,35090635	0,99916616	0.000362283
ENSG00000008838	MED24	2579,046255	-0,065885979	0,2561353	-0,257231155	0,797000335	0,99916616	0.000362283
ENSG00000008853	RHOBTB2	373,3059052	-0,302467076	0,226568764	-1,33499018	0,181879561	0,99916616	0.000362283
ENSG00000008869	HEATR5B	81,91584983	-0,060706895	0,266462984	-0,227824872	0,81978239	0,99916616	0.000362283
ENSG00000008952	SEC62	2610,068244	0,168262106	0,226576377	0,742628639	0,457706545	0,99916616	0.000362283
ENSG00000008988	RPS20	34290,82048	0,126981438	0,215398081	0,589519817	0,555512622	0,99916616	0.000362283
ENSG00000009307	CSDE1	12387,23047	-0,02456954	0,156588511	-0,156905128	0,875319618	0,99916616	0.000362283
ENSG00000009335	UBE3C	1060,813043	0,312219896	0,247770846	1,260115548	0,207627682	0,99916616	0.000362283
ENSG00000009413	REV3L	558,3029835	0,170423099	0,199660204	0,853565687	0,393345677	0,99916616	0.000362283
ENSG00000009694	TENM1	1,602029061	-0,067356756	0,171992632	-0,391625824	0,695334704	0,99916616	0.000362283
ENSG00000009724	MASP2	0,305543284	-0,023724032	0,099592886	-0,238210104	0,811718141	0,99916616	0.000362283
ENSG00000009780	FAM76A	119,636641	-0,317259406	0,242920377	-1,306022202	0,191545007	0,99916616	0.000362283
ENSG00000009790	TRAF3IP3	365,1847335	-0,245337675	0,297275576	-0,82528702	0,409208659	0,99916616	0.000362283
ENSG00000009830	POMT2	299,487216	-0,215013486	0,210685487	-1,020542466	0,30747126	0,99916616	0.000362283
ENSG00000009844	VTA1	944,0815605	-0,096910524	0,221370856	-0,437774537	0,661549731	0,99916616	0.000362283
ENSG00000009950	MLXIPL	4,821327556	0,02135398	0,286117356	0,074633641	0,940506207	0,99916616	0.000362283
ENSG00000009954	BAZ1B	2710,286053	0,125564899	0,205707687	0,610404508	0,541593883	0,99916616	0.000362283
ENSG00000010017	RANBP9	86,13047463	0,168546279	0,240194215	0,70170832	0,482861084	0,99916616	0.000362283
ENSG00000010030	ETV7	24,87392486	0,500719354	0,29208509	1,714292755	0,086474973	0,99916616	0.000362283
ENSG00000010072	SPRTN	231,072342	0,091390635	0,180917405	0,505151149	0,613452679	0,99916616	0.000362283
ENSG00000010165	METTL13	332,1998256	-0,051564302	0,200246312	-0,257504377	0,796789437	0,99916616	0.000362283
ENSG00000010219	DYRK4	12,14711449	-0,027147636	0,289828839	-0,093667821	0,925373033	0,99916616	0.000362283
ENSG00000010244	ZNF207	1325,818406	-0,101772856	0,189558528	-0,536894102	0,591340765	0,99916616	0.000362283
ENSG00000010256	UQCRC1	912,5424109	-0,053821745	0,163925809	-0,328329902	0,742662237	0,99916616	0.000362283
ENSG00000010270	STARD3NL	267,4754468	0,143030169	0,279169201	0,512342222	0,60841152	0,99916616	0.000362283
ENSG00000010278	CD9	3,403566411	0,112197998	0,201157489	0,557761973	0,577006932	0,99916616	0.000362283
ENSG00000010292	NCAPD2	418,9569655	0,016374133	0,196666987	0,083258168	0,933646262	0,99916616	0.000362283
ENSG00000010295	IFFO1	159,1287475	-0,144305178	0,28236289	-0,511062833	0,60930706	0,99916616	0.000362283
ENSG00000010310	GIPR	2,656130539	-0,229467326	0,202903019	-1,130921202	0,258088259	0,99916616	0.000362283
ENSG00000010318	PHF7	65,07376525	-0,280062847	0,229613182	-1,219715887	0,222572597	0,99916616	0.000362283
ENSG00000010319	SEMA3G	30,25230777	-0,584696798	0,283209715	-2,064536512	0,038966876	0,99916616	0.000362283
ENSG00000010322	NISCH	218,0610018	0,117907048	0,234932404	0,501876479	0,615754411	0,99916616	0.000362283
ENSG00000010361	FUZ	13,5199475	0,126753425	0,283928562	0,44642717	0,65528871	0,99916616	0.000362283
ENSG00000010379	SLC6A13	0,099478041	-0,025367562	0,099417916	-0,255160871	0,798598851	0,99916616	0.000362283
ENSG00000010404	IDS	399,0844539	0,25721464	0,231362684	1,111737797	0,266250904	0,99916616	0.000362283
ENSG00000010539	ZNF200	150,937735	-0,071414398	0,271562118	-0,262976288	0,792568856	0,99916616	0.000362283
ENSG00000010610	CD4	499,5935945	-0,023004375	0,215242469	-0,106876562	0,914886907	0,99916616	0.000362283
ENSG00000010626	LRRC23	21,24400572	0,267484088	0,299495284	0,893116196	0,371794951	0,99916616	0.000362283
ENSG00000010671	BTK	203,7125509	-0,140746668	0,215868145	-0,652002952	0,514399268	0,99916616	0.000362283
ENSG00000010704	HFE	7,303278101	-0,156729469	0,285352518	-0,549248594	0,58283486	0,99916616	0.000362283
ENSG00000010803	SCMH1	853,5241822	-0,070533447	0,300210418	-0,2349467	0,814250103	0,99916616	0.000362283
ENSG00000010810	FYN	63,2104902	0,583220462	0,232699546	2,50632402	0,012199377	0,99916616	0.000362283
ENSG00000010818	HIVEP2	110,980228	-0,060246307	0,280472024	-0,214803268	0,829920705	0,99916616	0.000362283
ENSG00000011007	ELOA	453,1006136	0,277964757	0,198392516	1,401084891	0,161188689	0,99916616	0.000362283
ENSG00000011009	LYPLA2	533,3276675	-0,374488705	0,162624957	-2,302775119	0,021291499	0,99916616	0.000362283
ENSG00000011021	CLCN6	19,82705692	-0,021427613	0,273759356	-0,078271712	0,937611919	0,99916616	0.000362283
ENSG00000011028	MRC2	1270,88587	-0,085829207	0,168141747	-0,510457451	0,609731016	0,99916616	0.000362283
ENSG00000011105	TSPAN9	1,748836375	-0,269987986	0,214607772	-1,258053164	0,20837253	0,99916616	0.000362283
ENSG00000011114	BTBD7	2337,964953	-0,077808553	0,1606462	-0,4843473	0,628139412	0,99916616	0.000362283
ENSG00000011132	APBA3	184,8843654	-0,191826004	0,195851247	-0,97944745	0,327358942	0,99916616	0.000362283
ENSG00000011143	MKS1	41,94611141	-0,195948292	0,300281387	-0,652548909	0,514047132	0,99916616	0.000362283
ENSG00000011198	ABHD5	52,58874668	0,085355591	0,30033457	0,284201686	0,776255823	0,99916616	0.000362283
ENSG00000011201	ANOS1	82,15880704	0,065909917	0,227317097	0,289947029	0,771856762	0,99916616	0.000362283
ENSG00000011243	AKAP8L	126,3492416	0,351888391	0,284896244	1,235145773	0,216776257	0,99916616	0.000362283
ENSG00000011258	MBTD1	35,06453786	-0,27708303	0,299830553	-0,924132072	0,355417557	0,99916616	0.000362283
ENSG00000011260	UTP18	498,8094682	0,011876817	0,171341753	0,069316535	0,944737665	0,99916616	0.000362283
ENSG00000011295	TTC19	359,9905397	-0,062861062	0,207206524	-0,303373955	0,761604892	0,99916616	0.000362283
ENSG00000011304	PTBP1	5122,492971	0,171356444	0,267892292	0,639646786	0,522402259	0,99916616	0.000362283
ENSG00000011332	DPF1	54,87599749	-0,119862692	0,284524683	-0,421273441	0,673555422	0,99916616	0.000362283
ENSG00000011347	SYT7	0,267470311	-0,005073965	0,099417916	-0,051036726	0,959296256	0,99916616	0.000362283
ENSG00000011376	LARS2	175,2176497	-0,01510465	0,198372535	-0,076142851	0,939305449	0,99916616	0.000362283
ENSG00000011405	PIK3C2A	368,3128149	-0,023898366	0,232797917	-0,10265713	0,918235099	0,99916616	0.000362283
ENSG00000011422	PLAUR	735,9656388	-0,072289377	0,300313448	-0,240713086	0,809777496	0,99916616	0.000362283
ENSG00000011426	ANLN	419,217766	0,180223368	0,227447547	0,792373319	0,428143032	0,99916616	0.000362283
ENSG00000011451	WIZ	298,4830898	-0,177749172	0,225926996	-0,786754904	0,431425357	0,99916616	0.000362283
ENSG00000011454	RABGAP1	258,3220579	0,182748448	0,261773752	0,698116012	0,485104645	0,99916616	0.000362283
ENSG00000011465	DCN	14,15759319	-0,384722046	0,283204552	-1,358459965	0,174317778	0,99916616	0.000362283
ENSG00000011478	QPCTL	8,913812173	0,077802196	0,230198588	0,337978597	0,735379317	0,99916616	0.000362283
ENSG00000011485	PPP5C	284,4486766	0,154026891	0,204882649	0,751781043	0,452182744	0,99916616	0.000362283
ENSG00000011566	MAP4K3	45,2540419	0,475655669	0,247726215	1,920086131	0,054847021	0,99916616	0.000362283
ENSG00000011600	TYROBP	4975,20128	-0,214765585	0,159383004	-1,347481093	0,177825339	0,99916616	0.000362283
ENSG00000011638	TMEM159	60,28135472	0,1641614	0,279522774	0,587291681	0,557007827	0,99916616	0.000362283
ENSG00000012048	BRCA1	1696,696098	0,166001393	0,2426531	0,68410992	0,493905758	0,99916616	0.000362283
ENSG00000012061	ERCC1	384,8973417	0,020714569	0,174531283	0,118686855	0,905523451	0,99916616	0.000362283
ENSG00000012124	CD22	0,606575435	-0,013412764	0,12332876	-0,108756172	0,913395887	0,99916616	0.000362283
ENSG00000012171	SEMA3B	3,402362378	-0,311233492	0,25459939	-1,222443979	0,221539776	0,99916616	0.000362283
ENSG00000012174	MBTPS2	114,6201423	-0,074429729	0,229060161	-0,324935287	0,745230049	0,99916616	0.000362283
ENSG00000012211	PRICKLE3	6,369090646	0,380488831	0,285574504	1,332362747	0,182741017	0,99916616	0.000362283
ENSG00000012232	EXTL3	210,3975358	-0,20409571	0,299012001	-0,682566951	0,494880523	0,99916616	0.000362283
ENSG00000012660	ELOVL5	1184,84074	-0,111165293	0,215364137	-0,516173651	0,605733131	0,99916616	0.000362283
ENSG00000012817	KDM5D	29,62566183	-0,356171955	0,300480102	-1,185342898	0,235881899	0,99916616	0.000362283
ENSG00000012822	CALCOCO1	5,627837428	-0,051555905	0,279547778	-0,184426093	0,853679201	0,99916616	0.000362283
ENSG00000012963	UBR7	447,0968572	-0,076071913	0,19301522	-0,394123907	0,693489561	0,99916616	0.000362283
ENSG00000012983	MAP4K5	212,719406	0,021591705	0,20920538	0,103208171	0,917797755	0,99916616	0.000362283
ENSG00000013275	PSMC4	1476,870404	-0,285127556	0,253063485	-1,126703666	0,259867792	0,99916616	0.000362283
ENSG00000013288	MAN2B2	574,350933	-0,254063934	0,276818825	-0,917798612	0,358724309	0,99916616	0.000362283
ENSG00000013297	CLDN11	1,627912446	-0,232331719	0,220126727	-1,055445299	0,291221714	0,99916616	0.000362283
ENSG00000013306	SLC25A39	1047,853144	-0,269379782	0,18814993	-1,431729373	0,152221287	0,99916616	0.000362283
ENSG00000013364	MVP	375,7742518	0,4232982	0,29013734	1,458958021	0,144576662	0,99916616	0.000362283
ENSG00000013374	NUB1	573,2364033	0,305127567	0,237501288	1,284740682	0,198882917	0,99916616	0.000362283
ENSG00000013375	PGM3	268,7270242	0,073172918	0,214901045	0,340495871	0,733483132	0,99916616	0.000362283
ENSG00000013392	RWDD2A	14,51826608	0,469720918	0,300542278	1,562911284	0,118073463	0,99916616	0.000362283
ENSG00000013441	CLK1	139,6647437	0,113966758	0,19694122	0,578684127	0,562802328	0,99916616	0.000362283
ENSG00000013503	POLR3B	84,2616335	-0,041351013	0,210688656	-0,19626597	0,844401996	0,99916616	0.000362283
ENSG00000013561	RNF14	290,8890889	-0,043858621	0,29402918	-0,149164176	0,881424087	0,99916616	0.000362283
ENSG00000013563	DNASE1L1	76,71245334	0,321786221	0,235382556	1,367077606	0,171600982	0,99916616	0.000362283
ENSG00000013573	DDX11	110,7151568	0,42592836	0,292403288	1,456646957	0,145213859	0,99916616	0.000362283
ENSG00000013583	HEBP1	134,6713561	-0,187880346	0,278592006	-0,674392451	0,500061841	0,99916616	0.000362283
ENSG00000013588	GPRC5A	0,079817078	0,015219632	0,099417916	0,153087419	0,878329337	0,99916616	0.000362283
ENSG00000013619	MAMLD1	1,487133238	0,012590493	0,184393343	0,068280624	0,945562248	0,99916616	0.000362283
ENSG00000013725	CD6	6,671392377	-0,094559473	0,27750401	-0,340749935	0,733291843	0,99916616	0.000362283
ENSG00000013810	TACC3	1363,26293	-0,109451337	0,267234511	-0,409570368	0,682121137	0,99916616	0.000362283
ENSG00000014123	UFL1	481,3162691	0,112574473	0,197373882	0,570361546	0,568432505	0,99916616	0.000362283
ENSG00000014138	POLA2	357,9100856	-0,217710899	0,224977203	-0,967702045	0,333193197	0,99916616	0.000362283
ENSG00000014216	CAPN1	322,0728751	-0,318560258	0,283334411	-1,124326046	0,260874733	0,99916616	0.000362283
ENSG00000014257	ACPP	184,8598234	0,026267866	0,209945785	0,125117375	0,900430628	0,99916616	0.000362283
ENSG00000014641	MDH1	2337,916127	-0,111158991	0,173655789	-0,640111063	0,522100397	0,99916616	0.000362283
ENSG00000014824	SLC30A9	766,1862186	-0,150345357	0,153230415	-0,981171769	0,326508043	0,99916616	0.000362283
ENSG00000014914	MTMR11	126,503769	-0,157874586	0,243195938	-0,649166214	0,516230947	0,99916616	0.000362283
ENSG00000014919	COX15	191,8849561	-0,203170815	0,21822837	-0,931000927	0,351853084	0,99916616	0.000362283
ENSG00000015133	CCDC88C	242,2506273	0,237176307	0,258461882	0,917645207	0,358804642	0,99916616	0.000362283
ENSG00000015153	YAF2	172,2194526	-0,084812514	0,296678347	-0,285873625	0,774974916	0,99916616	0.000362283
ENSG00000015171	ZMYND11	689,9469292	0,171672854	0,215048844	0,79829703	0,424698141	0,99916616	0.000362283
ENSG00000015285	WAS	901,8467256	-0,1548314	0,286050482	-0,541272993	0,588319433	0,99916616	0.000362283
ENSG00000015413	DPEP1	1,191698983	-0,018320772	0,162209777	-0,11294493	0,910074215	0,99916616	0.000362283
ENSG00000015479	MATR3	2540,48268	0,147251373	0,212967047	0,691427971	0,489296631	0,99916616	0.000362283
ENSG00000015532	XYLT2	83,21865604	0,03516141	0,246043277	0,142907422	0,886363297	0,99916616	0.000362283
ENSG00000015676	NUDCD3	436,312299	0,212258247	0,286302589	0,741377324	0,458464689	0,99916616	0.000362283
ENSG00000016082	ISL1	9,586820334	-0,142499884	0,300597325	-0,474055731	0,635460166	0,99916616	0.000362283
ENSG00000016391	CHDH	12,76773037	0,169259046	0,297239109	0,569437334	0,569059387	0,99916616	0.000362283
ENSG00000016402	IL20RA	3,040834915	-0,16454958	0,253144061	-0,650023468	0,515677063	0,99916616	0.000362283
ENSG00000016864	GLT8D1	189,560517	-0,31581133	0,293786914	-1,074967312	0,282389363	0,99916616	0.000362283
ENSG00000017260	ATP2C1	355,7928354	0,204589452	0,198154298	1,032475469	0,301849434	0,99916616	0.000362283
ENSG00000017427	IGF1	12,39778994	0,210977051	0,278470316	0,757628513	0,448673406	0,99916616	0.000362283
ENSG00000017483	SLC38A5	640,2350782	0,114629895	0,280567608	0,408564253	0,682859469	0,99916616	0.000362283
ENSG00000017797	RALBP1	1641,1136	0,025041927	0,216771092	0,115522448	0,908031029	0,99916616	0.000362283
ENSG00000018189	RUFY3	121,5862307	0,034849276	0,21625065	0,161152237	0,871973499	0,99916616	0.000362283
ENSG00000018280	SLC11A1	34,24163818	0,468182276	0,277797586	1,685336013	0,091923761	0,99916616	0.000362283
ENSG00000018408	WWTR1	49,55952087	0,219313892	0,254387245	0,862126131	0,388618113	0,99916616	0.000362283
ENSG00000018510	AGPS	313,2707338	-0,111884378	0,203943591	-0,548604531	0,583276876	0,99916616	0.000362283
ENSG00000018610	CXorf56	187,4316166	-0,040561521	0,201306683	-0,201491181	0,840314524	0,99916616	0.000362283
ENSG00000018625	ATP1A2	0,902653269	-0,04880488	0,154315464	-0,316266944	0,751799899	0,99916616	0.000362283
ENSG00000018699	TTC27	122,0404425	0,155912089	0,263842623	0,590928361	0,554568422	0,99916616	0.000362283
ENSG00000019144	PHLDB1	180,8651294	-0,201996905	0,188418976	-1,072062427	0,283691993	0,99916616	0.000362283
ENSG00000019485	PRDM11	6,733219215	-0,164161714	0,287916583	-0,570171097	0,568561657	0,99916616	0.000362283
ENSG00000019549	SNAI2	9,399806164	0,209166006	0,26717964	0,782866561	0,433705476	0,99916616	0.000362283
ENSG00000019582	CD74	2141,565078	0,09382287	0,221469206	0,423638447	0,671829512	0,99916616	0.000362283
ENSG00000019991	HGF	5,217705377	-0,282842251	0,261231672	-1,082725722	0,278930184	0,99916616	0.000362283
ENSG00000019995	ZRANB1	380,421426	0,361209929	0,283577536	1,273760728	0,202748227	0,99916616	0.000362283
ENSG00000020129	NCDN	754,7848674	0,02328237	0,28482962	0,081741394	0,934852361	0,99916616	0.000362283
ENSG00000020181	ADGRA2	574,2568508	0,105583898	0,261717184	0,403427457	0,686633792	0,99916616	0.000362283
ENSG00000020256	ZFP64	82,02577096	-0,175319189	0,284415431	-0,616419398	0,537617754	0,99916616	0.000362283
ENSG00000020577	SAMD4A	4,02722056	0,01342324	0,254457789	0,052752326	0,957929247	0,99916616	0.000362283
ENSG00000020633	RUNX3	1423,96285	-0,171998969	0,186896488	-0,920290002	0,357421232	0,99916616	0.000362283
ENSG00000020922	MRE11	443,1511132	-0,114813563	0,238260646	-0,481882195	0,629889635	0,99916616	0.000362283
ENSG00000021300	PLEKHB1	3,846204717	-0,362549645	0,273006322	-1,327989926	0,184181435	0,99916616	0.000362283
ENSG00000021355	SERPINB1	206,4867368	-0,292272246	0,248575085	-1,175790591	0,239678567	0,99916616	0.000362283
ENSG00000021488	SLC7A9	0,079817078	0,015219632	0,099417916	0,153087419	0,878329337	0,99916616	0.000362283
ENSG00000021574	SPAST	199,7011599	0,021193411	0,18023117	0,117590155	0,906392406	0,99916616	0.000362283
ENSG00000021762	OSBPL5	207,3050197	-0,046509883	0,242345338	-0,191915732	0,847808214	0,99916616	0.000362283
ENSG00000021776	AQR	361,4016471	0,156553533	0,190467312	0,821944361	0,411108564	0,99916616	0.000362283
ENSG00000021826	CPS1	0,800544137	0,156640863	0,156603838	1,000236422	0,317196107	0,99916616	0.000362283
ENSG00000022267	FHL1	70,83864975	0,122601517	0,260920033	0,469881578	0,638439627	0,99916616	0.000362283
ENSG00000022277	RTF2	1408,527374	0,047983658	0,250626722	0,191454676	0,848169387	0,99916616	0.000362283
ENSG00000022355	GABRA1	0,289896493	0,035513229	0,099417916	0,357211564	0,720933429	0,99916616	0.000362283
ENSG00000022556	NLRP2	71,95034129	-0,020516107	0,239273651	-0,085743277	0,931670499	0,99916616	0.000362283
ENSG00000022567	SLC45A4	143,8904561	-0,078606623	0,194198715	-0,404774165	0,685643521	0,99916616	0.000362283
ENSG00000022840	RNF10	721,562336	-0,406878163	0,286724221	-1,419057521	0,155882247	0,99916616	0.000362283
ENSG00000022976	ZNF839	125,3235759	0,371933926	0,246049343	1,511623324	0,130629715	0,99916616	0.000362283
ENSG00000023041	ZDHHC6	465,9877241	0,085905812	0,184961019	0,464453604	0,642322793	0,99916616	0.000362283
ENSG00000023171	GRAMD1B	54,73170629	-0,49380369	0,274293086	-1,800277568	0,071816821	0,99916616	0.000362283
ENSG00000023191	RNH1	2529,573294	-0,124568226	0,193229502	-0,644664634	0,51914454	0,99916616	0.000362283
ENSG00000023287	RB1CC1	889,8548789	0,273736329	0,190541859	1,436620437	0,150825873	0,99916616	0.000362283
ENSG00000023330	ALAS1	364,4164546	-0,041726214	0,266285746	-0,156697138	0,875483543	0,99916616	0.000362283
ENSG00000023445	BIRC3	364,8951681	0,272039013	0,234294561	1,161098287	0,245601931	0,99916616	0.000362283
ENSG00000023516	AKAP11	246,5621805	0,041175525	0,238832239	0,172403547	0,863120284	0,99916616	0.000362283
ENSG00000023572	GLRX2	604,8934102	-0,105811738	0,244431849	-0,432888506	0,665095771	0,99916616	0.000362283
ENSG00000023608	SNAPC1	251,5048435	0,410451759	0,228368381	1,797323067	0,072284346	0,99916616	0.000362283
ENSG00000023734	STRAP	506,0262773	-0,115023001	0,290913822	-0,395385136	0,692558677	0,99916616	0.000362283
ENSG00000023839	ABCC2	1,393400142	0,222571161	0,15663406	1,420962732	0,155327594	0,99916616	0.000362283
ENSG00000023892	DEF6	299,5908425	-0,228304892	0,191617679	-1,191460481	0,233472862	0,99916616	0.000362283
ENSG00000023902	PLEKHO1	3174,259009	-0,129354597	0,186123381	-0,694993805	0,487059184	0,99916616	0.000362283
ENSG00000023909	GCLM	2209,43347	0,129125226	0,238069499	0,542384584	0,587553598	0,99916616	0.000362283
ENSG00000024048	UBR2	392,5362454	0,134346594	0,2062711	0,651310793	0,514845883	0,99916616	0.000362283
ENSG00000024422	EHD2	30,20773602	-0,070009652	0,298682932	-0,234394552	0,814678688	0,99916616	0.000362283
ENSG00000024526	DEPDC1	393,1922643	-0,015399641	0,240521812	-0,064025964	0,948949553	0,99916616	0.000362283
ENSG00000024862	CCDC28A	219,7025754	0,271802749	0,21940177	1,23883572	0,215406343	0,99916616	0.000362283
ENSG00000025039	RRAGD	416,164874	0,293780962	0,269963074	1,088226466	0,276495144	0,99916616	0.000362283
ENSG00000025156	HSF2	281,5704566	-0,16699615	0,296983603	-0,562307643	0,573906432	0,99916616	0.000362283
ENSG00000025293	PHF20	545,774408	-0,083864411	0,13758378	-0,609551582	0,542158894	0,99916616	0.000362283
ENSG00000025423	HSD17B6	15,28670305	-0,253888816	0,300423205	-0,845103881	0,398052841	0,99916616	0.000362283
ENSG00000025434	NR1H3	75,48029212	0,397213442	0,297223548	1,336413098	0,181414288	0,99916616	0.000362283
ENSG00000025708	TYMP	1005,673897	0,382650588	0,292838951	1,306692932	0,19131702	0,99916616	0.000362283
ENSG00000025772	TOMM34	512,6047587	0,097387267	0,212234616	0,458866083	0,646330336	0,99916616	0.000362283
ENSG00000025796	SEC63	3600,084082	-0,084804585	0,18652421	-0,454657252	0,649355839	0,99916616	0.000362283
ENSG00000025800	KPNA6	1524,155145	0,025397533	0,192311685	0,13206443	0,89493333	0,99916616	0.000362283
ENSG00000026025	VIM	4977,581559	0,151976131	0,173342714	0,876737927	0,380629002	0,99916616	0.000362283
ENSG00000026103	FAS	1,396622715	0,02596628	0,173184098	0,149934551	0,880816252	0,99916616	0.000362283
ENSG00000026297	RNASET2	3849,547542	-0,187137386	0,293110512	-0,638453341	0,523178618	0,99916616	0.000362283
ENSG00000026508	CD44	747,4307101	-0,121118979	0,184800713	-0,655403203	0,51220819	0,99916616	0.000362283
ENSG00000026559	KCNG1	85,00698104	-0,314638128	0,298535032	-1,05394039	0,291910209	0,99916616	0.000362283
ENSG00000026751	SLAMF7	108,1024657	0,393427411	0,246742289	1,594487157	0,110826965	0,99916616	0.000362283
ENSG00000026950	BTN3A1	24,82717229	0,138214127	0,300599932	0,459794271	0,645663896	0,99916616	0.000362283
ENSG00000027001	MIPEP	33,16250378	-0,023112222	0,288644982	-0,08007145	0,936180429	0,99916616	0.000362283
ENSG00000027075	PRKCH	23,68122172	0,135259008	0,279178725	0,484488952	0,628038904	0,99916616	0.000362283
ENSG00000027697	IFNGR1	99,32473564	0,036067358	0,288390045	0,125064504	0,900472485	0,99916616	0.000362283
ENSG00000027847	B4GALT7	246,1019812	-0,140574899	0,18959587	-0,741444942	0,458423703	0,99916616	0.000362283
ENSG00000027869	SH2D2A	19,23502308	-0,400465752	0,297924805	-1,344183984	0,178888899	0,99916616	0.000362283
ENSG00000028116	VRK2	406,0548873	0,512624683	0,286910888	1,786703485	0,073985426	0,99916616	0.000362283
ENSG00000028203	VEZT	179,4457078	-0,048757585	0,226375585	-0,215383582	0,829468269	0,99916616	0.000362283
ENSG00000028277	POU2F2	4679,628066	0,072089689	0,181208118	0,397828143	0,690756871	0,99916616	0.000362283
ENSG00000028310	BRD9	3087,183993	0,174519053	0,288196381	0,605556018	0,544809616	0,99916616	0.000362283
ENSG00000028528	SNX1	521,3743748	-0,044497477	0,299780077	-0,148433736	0,882000477	0,99916616	0.000362283
ENSG00000028839	TBPL1	99,34344671	-0,096510036	0,289780086	-0,333045783	0,739099724	0,99916616	0.000362283
ENSG00000029153	ARNTL2	74,81857844	0,485423841	0,246331325	1,970613522	0,048768099	0,99916616	0.000362283
ENSG00000029363	BCLAF1	2766,941282	0,112626498	0,201877711	0,557894664	0,576916315	0,99916616	0.000362283
ENSG00000029364	SLC39A9	416,0873283	-0,166357558	0,224241993	-0,741866213	0,458168399	0,99916616	0.000362283
ENSG00000029534	ANK1	14,42514001	0,02961384	0,288362596	0,102696537	0,918203822	0,99916616	0.000362283
ENSG00000029725	RABEP1	488,6505662	0,225839671	0,253580172	0,890604613	0,373141324	0,99916616	0.000362283
ENSG00000029993	HMGB3	999,1720082	-0,323745881	0,175490847	-1,844802092	0,065066333	0,99916616	0.000362283
ENSG00000030066	NUP160	183,1311708	0,058469979	0,28552597	0,204779896	0,837744095	0,99916616	0.000362283
ENSG00000030110	BAK1	702,9993678	0,142682637	0,265170747	0,538078346	0,590522961	0,99916616	0.000362283
ENSG00000031003	FAM13B	163,582184	0,140324861	0,252322335	0,556133334	0,578119709	0,99916616	0.000362283
ENSG00000031081	ARHGAP31	361,0901034	-0,02454022	0,227651371	-0,107797375	0,914156425	0,99916616	0.000362283
ENSG00000031691	CENPQ	575,8012036	-0,228201474	0,266605768	-0,855950998	0,392024885	0,99916616	0.000362283
ENSG00000031698	SARS	1174,943299	0,167378486	0,270012014	0,619892736	0,535328409	0,99916616	0.000362283
ENSG00000031823	RANBP3	506,1151042	0,164350227	0,251545069	0,653362942	0,513522324	0,99916616	0.000362283
ENSG00000032219	ARID4A	855,8686572	0,104953175	0,153665978	0,682995522	0,494609672	0,99916616	0.000362283
ENSG00000032389	EIPR1	280,2507974	0,015120099	0,294916293	0,05126912	0,959111074	0,99916616	0.000362283
ENSG00000032742	IFT88	87,12703128	-0,019325365	0,256268829	-0,075410519	0,93988809	0,99916616	0.000362283
ENSG00000033011	ALG1	202,6964577	-0,329937845	0,230743476	-1,429890246	0,152748522	0,99916616	0.000362283
ENSG00000033030	ZCCHC8	160,9811435	0,182550139	0,205890088	0,886638794	0,375273401	0,99916616	0.000362283
ENSG00000033050	ABCF2	537,8853026	0,165679896	0,193577256	0,855885134	0,392061319	0,99916616	0.000362283
ENSG00000033100	CHPF2	240,855773	0,040811588	0,208403681	0,195829496	0,844743622	0,99916616	0.000362283
ENSG00000033122	LRRC7	0,378251201	-0,042334902	0,099923084	-0,423674895	0,671802927	0,99916616	0.000362283
ENSG00000033170	FUT8	89,96156377	0,234446313	0,21905928	1,070241415	0,284510657	0,99916616	0.000362283
ENSG00000033178	UBA6	598,0713231	0,028217027	0,191860447	0,147070578	0,883076313	0,99916616	0.000362283
ENSG00000033327	GAB2	398,8592798	0,021666304	0,203434259	0,106502731	0,915183489	0,99916616	0.000362283
ENSG00000033627	ATP6V0A1	187,2320453	-0,227701163	0,192492329	-1,182910322	0,23684469	0,99916616	0.000362283
ENSG00000033800	PIAS1	457,9210039	0,262430288	0,18100518	1,449849601	0,147100464	0,99916616	0.000362283
ENSG00000033867	SLC4A7	471,5693624	0,171271867	0,185565142	0,922974355	0,35602057	0,99916616	0.000362283
ENSG00000034152	MAP2K3	228,8691848	0,052165676	0,295954249	0,176262637	0,860087614	0,99916616	0.000362283
ENSG00000034510	TMSB10	4501,748033	-0,096712568	0,299658416	-0,322742706	0,746890106	0,99916616	0.000362283
ENSG00000034533	ASTE1	47,6291734	-0,198739316	0,248613296	-0,799391339	0,424063531	0,99916616	0.000362283
ENSG00000034677	RNF19A	240,0755626	0,149999158	0,207629135	0,722437906	0,470025289	0,99916616	0.000362283
ENSG00000034693	PEX3	45,78510772	-0,0335307	0,295595677	-0,11343434	0,909686216	0,99916616	0.000362283
ENSG00000034713	GABARAPL2	575,9025491	-0,05468819	0,293026545	-0,186632204	0,851949015	0,99916616	0.000362283
ENSG00000035115	SH3YL1	34,63390883	-0,186689246	0,279667923	-0,667539003	0,504427905	0,99916616	0.000362283
ENSG00000035141	FAM136A	430,0741071	0,116124161	0,163789739	0,708983124	0,478334949	0,99916616	0.000362283
ENSG00000035403	VCL	649,461381	0,430082566	0,27922207	1,540288577	0,123490027	0,99916616	0.000362283
ENSG00000035499	DEPDC1B	164,0165214	0,140498383	0,292305766	0,48065553	0,630761342	0,99916616	0.000362283
ENSG00000035664	DAPK2	5,028128265	-0,584899354	0,263202844	-2,22223797	0,026267228	0,99916616	0.000362283
ENSG00000035681	NSMAF	526,6106151	0,025261815	0,29991037	0,084231216	0,9328726	0,99916616	0.000362283
ENSG00000035687	ADSS	652,9063241	-0,077897525	0,282779957	-0,275470459	0,782954818	0,99916616	0.000362283
ENSG00000035720	STAP1	21,62260837	0,537405678	0,278616712	1,928835042	0,053751344	0,99916616	0.000362283
ENSG00000035862	TIMP2	1127,734373	-0,191884207	0,129910839	-1,477045395	0,139663469	0,99916616	0.000362283
ENSG00000035928	RFC1	2171,24341	-0,012540022	0,223191037	-0,056185151	0,95519431	0,99916616	0.000362283
ENSG00000036054	TBC1D23	163,5955964	-0,019569581	0,244748704	-0,079957852	0,936270778	0,99916616	0.000362283
ENSG00000036257	CUL3	419,4589522	-0,079660602	0,283203548	-0,281283911	0,778492649	0,99916616	0.000362283
ENSG00000036448	MYOM2	5,596295155	-0,34548132	0,280709925	-1,230741379	0,218419606	0,99916616	0.000362283
ENSG00000036530	CYP46A1	14,11013269	-0,352581142	0,292658379	-1,204753282	0,22829856	0,99916616	0.000362283
ENSG00000036549	AC118549.1	593,6365072	0,110101523	0,190895911	0,576762081	0,564100188	0,99916616	0.000362283
ENSG00000036565	SLC18A1	1,253360608	-0,013411591	0,134931058	-0,099395875	0,920823957	0,99916616	0.000362283
ENSG00000036672	USP2	38,39917454	0,04140811	0,288950359	0,143305274	0,886049091	0,99916616	0.000362283
ENSG00000037042	TUBG2	26,78799582	0,035699213	0,296255736	0,12050134	0,904086018	0,99916616	0.000362283
ENSG00000037241	RPL26L1	251,318934	-0,118260324	0,285583747	-0,414100329	0,678800632	0,99916616	0.000362283
ENSG00000037280	FLT4	0,434844739	0,057724819	0,099619353	0,57945386	0,562282971	0,99916616	0.000362283
ENSG00000037474	NSUN2	1265,993632	-0,039939727	0,294210393	-0,135752263	0,89201713	0,99916616	0.000362283
ENSG00000037637	FBXO42	140,6653241	0,260746902	0,195642738	1,332770662	0,182607076	0,99916616	0.000362283
ENSG00000037749	MFAP3	27,99206788	-0,371192883	0,292829222	-1,267608746	0,204937707	0,99916616	0.000362283
ENSG00000037757	MRI1	143,4141598	0,297654006	0,21234375	1,401755439	0,160988289	0,99916616	0.000362283
ENSG00000037897	METTL1	418,271906	0,18408383	0,261219282	0,70470996	0,480990751	0,99916616	0.000362283
ENSG00000038002	AGA	238,173768	-0,116014676	0,294407542	-0,394061495	0,693535639	0,99916616	0.000362283
ENSG00000038210	PI4K2B	239,4972265	0,193124558	0,256757474	0,75216723	0,451950498	0,99916616	0.000362283
ENSG00000038274	MAT2B	256,5732687	0,055279676	0,260379789	0,212304021	0,831869859	0,99916616	0.000362283
ENSG00000038295	TLL1	0,852697611	0,088627121	0,102712133	0,862869046	0,388209471	0,99916616	0.000362283
ENSG00000038358	EDC4	1,347135244	-0,143883553	0,127798823	-1,125859773	0,260224879	0,99916616	0.000362283
ENSG00000038382	TRIO	6,628021211	0,111775466	0,28118557	0,397514941	0,690987771	0,99916616	0.000362283
ENSG00000038427	VCAN	744,6547475	0,446793945	0,271157976	1,647725625	0,099408987	0,99916616	0.000362283
ENSG00000038532	CLEC16A	84,20531871	-0,172450235	0,292543717	-0,589485347	0,555535739	0,99916616	0.000362283
ENSG00000038945	MSR1	0,944740415	-0,014906174	0,177993406	-0,083745652	0,933258659	0,99916616	0.000362283
ENSG00000039123	MTREX	1585,117209	0,128317085	0,230549505	0,556570639	0,577820819	0,99916616	0.000362283
ENSG00000039139	DNAH5	0,213174403	0,035513229	0,099417916	0,357211564	0,720933429	0,99916616	0.000362283
ENSG00000039319	ZFYVE16	81,39961661	-0,097424088	0,262291647	-0,371434199	0,710314157	0,99916616	0.000362283
ENSG00000039523	RIPOR1	114,3616468	-0,227816272	0,293189421	-0,7770276	0,437142487	0,99916616	0.000362283
ENSG00000039560	RAI14	363,9534144	-0,064933771	0,174192599	-0,372769974	0,709319652	0,99916616	0.000362283
ENSG00000039650	PNKP	238,8657977	0,271755547	0,280116109	0,970153228	0,331970121	0,99916616	0.000362283
ENSG00000040199	PHLPP2	19,17990368	0,066142495	0,284483082	0,232500629	0,816149199	0,99916616	0.000362283
ENSG00000040275	SPDL1	991,3840071	0,239845328	0,26171316	0,916443516	0,35943432	0,99916616	0.000362283
ENSG00000040341	STAU2	1608,645762	0,019377786	0,243706037	0,079512951	0,936624631	0,99916616	0.000362283
ENSG00000040487	PQLC2	221,3376176	-0,242073475	0,207872585	-1,164528145	0,244210044	0,99916616	0.000362283
ENSG00000040531	CTNS	27,15881972	0,339856688	0,283394019	1,199237333	0,230435675	0,99916616	0.000362283
ENSG00000040608	RTN4R	70,56677239	0,290443216	0,262350327	1,107081585	0,268258657	0,99916616	0.000362283
ENSG00000040933	INPP4A	84,48248625	0,014165211	0,228003237	0,062127239	0,950461506	0,99916616	0.000362283
ENSG00000041353	RAB27B	33,08769351	0,094387162	0,295049016	0,319903329	0,749041614	0,99916616	0.000362283
ENSG00000041357	PSMA4	4612,208304	0,169274569	0,181822365	0,930988706	0,351859406	0,99916616	0.000362283
ENSG00000041802	LSG1	906,9939462	0,421750537	0,282893524	1,490845501	0,136002063	0,99916616	0.000362283
ENSG00000041880	PARP3	42,33450154	0,063307333	0,281850889	0,224612854	0,822280464	0,99916616	0.000362283
ENSG00000042088	TDP1	250,6325745	-0,13492777	0,290089688	-0,465124323	0,641842428	0,99916616	0.000362283
ENSG00000042286	AIFM2	176,886718	-0,16760734	0,2028117	-0,826418496	0,408566735	0,99916616	0.000362283
ENSG00000042317	SPATA7	59,98501061	0,372653425	0,283898581	1,312628697	0,189308095	0,99916616	0.000362283
ENSG00000042445	RETSAT	166,7494671	-0,434372769	0,279662586	-1,553203005	0,120374644	0,99916616	0.000362283
ENSG00000042781	USH2A	0,249690379	0,035513229	0,099417916	0,357211564	0,720933429	0,99916616	0.000362283
ENSG00000042832	TG	1,402650137	0,024803561	0,197115653	0,125832528	0,899864493	0,99916616	0.000362283
ENSG00000042980	ADAM28	48,88649974	0,449362101	0,277511528	1,619255615	0,105392276	0,99916616	0.000362283
ENSG00000043039	BARX2	0,266221357	0,052189037	0,09955977	0,524198046	0,6001408	0,99916616	0.000362283
ENSG00000043093	DCUN1D1	182,41959	0,052393439	0,158394653	0,330777823	0,740812314	0,99916616	0.000362283
ENSG00000043143	JADE2	394,9369101	0,182937703	0,252743669	0,723807259	0,469184072	0,99916616	0.000362283
ENSG00000043355	ZIC2	299,6191238	-0,212094553	0,237804387	-0,891886629	0,372453702	0,99916616	0.000362283
ENSG00000043462	LCP2	158,7198952	0,031529913	0,218880108	0,144051067	0,885460145	0,99916616	0.000362283
ENSG00000043514	TRIT1	703,1364611	0,077762095	0,291502373	0,266763163	0,789651518	0,99916616	0.000362283
ENSG00000043591	ADRB1	809,9220201	0,113793919	0,242276658	0,469685852	0,638579477	0,99916616	0.000362283
ENSG00000044090	CUL7	38,69255667	-0,272353567	0,300400388	-0,906635204	0,364599739	0,99916616	0.000362283
ENSG00000044115	CTNNA1	440,0516678	-0,065210421	0,198868686	-0,327906931	0,742982033	0,99916616	0.000362283
ENSG00000044446	PHKA2	75,53357133	-0,156190661	0,203370482	-0,768010476	0,442480961	0,99916616	0.000362283
ENSG00000044459	CNTLN	934,6671461	0,271902357	0,2270555	1,197514958	0,231105901	0,99916616	0.000362283
ENSG00000044574	HSPA5	15669,1366	-0,176953846	0,186692251	-0,947837124	0,343212378	0,99916616	0.000362283
ENSG00000046604	DSG2	60,47999191	-0,070328427	0,238565802	-0,294796765	0,768149138	0,99916616	0.000362283
ENSG00000046647	GEMIN8	51,14276721	-0,270021659	0,292981561	-0,921633627	0,356719712	0,99916616	0.000362283
ENSG00000046651	OFD1	429,2055137	-0,013539684	0,198104386	-0,068346208	0,945510041	0,99916616	0.000362283
ENSG00000046653	GPM6B	22,93004212	-0,421390714	0,284781106	-1,479700393	0,138953221	0,99916616	0.000362283
ENSG00000047056	WDR37	77,14384022	-0,234786522	0,260077173	-0,90275713	0,366654808	0,99916616	0.000362283
ENSG00000047188	YTHDC2	145,0295744	0,025297653	0,286945704	0,08816181	0,92974807	0,99916616	0.000362283
ENSG00000047230	CTPS2	68,30703202	-0,049577451	0,28524078	-0,173809126	0,862015472	0,99916616	0.000362283
ENSG00000047249	ATP6V1H	112,5054119	-0,113793435	0,297648888	-0,38230761	0,702233211	0,99916616	0.000362283
ENSG00000047315	POLR2B	639,6293564	0,189155702	0,269681586	0,701403847	0,483051022	0,99916616	0.000362283
ENSG00000047365	ARAP2	7,408179474	0,466959909	0,269068712	1,735467143	0,082658096	0,99916616	0.000362283
ENSG00000047410	TPR	5411,478873	0,178744487	0,218242905	0,819016258	0,412777138	0,99916616	0.000362283
ENSG00000047578	KIAA0556	22,64649643	0,028714666	0,282096637	0,101790174	0,918923225	0,99916616	0.000362283
ENSG00000047579	DTNBP1	136,0183945	-0,107024636	0,272234892	-0,393133426	0,694220937	0,99916616	0.000362283
ENSG00000047597	XK	32,75808816	-0,275381203	0,300397712	-0,91672204	0,359288314	0,99916616	0.000362283
ENSG00000047621	C12orf4	147,3388426	0,455784149	0,18184519	2,506440499	0,012195358	0,99916616	0.000362283
ENSG00000047634	SCML1	2,653586049	0,026900518	0,232649233	0,115626937	0,907948213	0,99916616	0.000362283
ENSG00000047644	WWC3	376,3309012	0,033053559	0,264312306	0,125054938	0,900480057	0,99916616	0.000362283
ENSG00000047648	ARHGAP6	1,458863104	-0,239518225	0,206145632	-1,161888433	0,245280786	0,99916616	0.000362283
ENSG00000047662	FAM184B	2,81377877	-0,313800596	0,243493842	-1,288741407	0,197488002	0,99916616	0.000362283
ENSG00000047849	MAP4	868,7925145	-0,023034444	0,172563995	-0,133483491	0,89381102	0,99916616	0.000362283
ENSG00000047932	GOPC	973,2348704	-0,037801292	0,167171305	-0,22612309	0,821105687	0,99916616	0.000362283
ENSG00000047936	ROS1	0,43065367	-0,087670045	0,115463983	-0,75928478	0,44768222	0,99916616	0.000362283
ENSG00000048028	USP28	78,48528649	0,490279162	0,288350039	1,700291641	0,089076082	0,99916616	0.000362283
ENSG00000048052	HDAC9	438,651087	0,070745925	0,177278127	0,399067418	0,689843529	0,99916616	0.000362283
ENSG00000048140	TSPAN17	270,2967232	0,275934899	0,295168485	0,934838617	0,349871475	0,99916616	0.000362283
ENSG00000048162	NOP16	639,6937575	-0,233598059	0,28678836	-0,814531173	0,415340722	0,99916616	0.000362283
ENSG00000048342	CC2D2A	1,606196511	0,24463941	0,207795789	1,177306871	0,239073045	0,99916616	0.000362283
ENSG00000048392	RRM2B	209,0797814	0,231850851	0,188093593	1,232635558	0,217711764	0,99916616	0.000362283
ENSG00000048405	ZNF800	516,8577192	0,280165098	0,291432571	0,961337633	0,336382431	0,99916616	0.000362283
ENSG00000048471	SNX29	22,58252641	0,132557604	0,29924582	0,442972284	0,657785782	0,99916616	0.000362283
ENSG00000048544	MRPS10	2392,199269	0,037878825	0,206921473	0,183058939	0,854751773	0,99916616	0.000362283
ENSG00000048649	RSF1	2119,482041	0,132736583	0,156792396	0,84657539	0,397231836	0,99916616	0.000362283
ENSG00000048707	VPS13D	133,5473356	0,159826335	0,26789061	0,596610442	0,550767498	0,99916616	0.000362283
ENSG00000048740	CELF2	2193,245684	0,124071006	0,184328723	0,673096432	0,500885944	0,99916616	0.000362283
ENSG00000048828	FAM120A	3625,578592	-0,13847079	0,269860625	-0,513119653	0,607867625	0,99916616	0.000362283
ENSG00000048991	R3HDM1	560,6718115	-0,040421872	0,160074735	-0,252518752	0,800640121	0,99916616	0.000362283
ENSG00000049089	COL9A2	2413,722679	0,047589057	0,188493414	0,252470661	0,800677289	0,99916616	0.000362283
ENSG00000049167	ERCC8	52,74969127	-0,239522571	0,288397589	-0,830529036	0,406239738	0,99916616	0.000362283
ENSG00000049192	ADAMTS6	0,187653233	-0,025367562	0,099417916	-0,255160871	0,798598851	0,99916616	0.000362283
ENSG00000049239	H6PD	287,0669877	0,181362802	0,273033139	0,664251974	0,506529053	0,99916616	0.000362283
ENSG00000049245	VAMP3	188,4727909	-0,157115303	0,231440376	-0,678858657	0,497227423	0,99916616	0.000362283
ENSG00000049246	PER3	18,56978777	0,277889961	0,292056032	0,951495364	0,341352971	0,99916616	0.000362283
ENSG00000049247	UTS2	122,3909756	0,01604623	0,236711	0,067788273	0,945954179	0,99916616	0.000362283
ENSG00000049249	TNFRSF9	47,04114554	0,228764371	0,281502316	0,812655377	0,416415672	0,99916616	0.000362283
ENSG00000049323	LTBP1	21,57316959	0,107847849	0,300612304	0,358760597	0,719774192	0,99916616	0.000362283
ENSG00000049449	RCN1	398,0120787	-0,241375024	0,28676273	-0,841723833	0,399942555	0,99916616	0.000362283
ENSG00000049541	RFC2	422,3899612	0,008940694	0,163653987	0,054631693	0,956431889	0,99916616	0.000362283
ENSG00000049618	ARID1B	663,6604149	0,066205864	0,209899899	0,315416369	0,75244554	0,99916616	0.000362283
ENSG00000049656	CLPTM1L	3410,580008	-0,159478938	0,290122789	-0,549694627	0,582528843	0,99916616	0.000362283
ENSG00000049759	NEDD4L	129,1333003	-0,310555585	0,232008108	-1,338554878	0,180715624	0,99916616	0.000362283
ENSG00000049768	FOXP3	0,404060443	0,03881693	0,114318052	0,339552059	0,734193886	0,99916616	0.000362283
ENSG00000049769	PPP1R3F	22,37800618	0,048711549	0,284082591	0,171469672	0,863854475	0,99916616	0.000362283
ENSG00000049860	HEXB	2526,089434	-0,041380511	0,2960662	-0,139767764	0,888843484	0,99916616	0.000362283
ENSG00000049883	PTCD2	86,18922933	-0,153815266	0,25032434	-0,614463882	0,538908833	0,99916616	0.000362283
ENSG00000050030	NEXMIF	25,2742945	0,564132687	0,300248877	1,878883585	0,060260391	0,99916616	0.000362283
ENSG00000050130	JKAMP	88,06391369	0,079596135	0,270776445	0,293955168	0,768792161	0,99916616	0.000362283
ENSG00000050344	NFE2L3	345,9568105	0,49874503	0,221109463	2,255647604	0,024092709	0,99916616	0.000362283
ENSG00000050393	MCUR1	240,1381357	0,111074167	0,169801678	0,654140572	0,513021244	0,99916616	0.000362283
ENSG00000050405	LIMA1	758,3602992	0,334597715	0,1490164	2,245375104	0,024744062	0,99916616	0.000362283
ENSG00000050426	LETMD1	106,6008557	-0,089921395	0,237449919	-0,378696254	0,704913436	0,99916616	0.000362283
ENSG00000050438	SLC4A8	7,168526885	0,057901646	0,29992187	0,193055766	0,846915295	0,99916616	0.000362283
ENSG00000050555	LAMC3	1,25711601	0,146852938	0,143514102	1,023264868	0,30618263	0,99916616	0.000362283
ENSG00000050628	PTGER3	3,093414477	0,150683679	0,240982013	0,625290149	0,531780644	0,99916616	0.000362283
ENSG00000050730	TNIP3	9,819193073	0,485474448	0,28688173	1,692245954	0,090599088	0,99916616	0.000362283
ENSG00000050748	MAPK9	194,7649605	0,209550971	0,197173924	1,062772228	0,287885257	0,99916616	0.000362283
ENSG00000050767	COL23A1	90,01509204	-0,063044983	0,229714082	-0,274449795	0,783738981	0,99916616	0.000362283
ENSG00000051009	FAM160A2	88,62963736	-0,214947567	0,247705247	-0,867755405	0,385528248	0,99916616	0.000362283
ENSG00000051108	HERPUD1	231,0203029	0,026963461	0,27532757	0,097932297	0,921986054	0,99916616	0.000362283
ENSG00000051128	HOMER3	1389,057814	0,072213786	0,244833504	0,29495059	0,768031625	0,99916616	0.000362283
ENSG00000051180	RAD51	436,8628133	-0,132817371	0,150166456	-0,884467644	0,376443821	0,99916616	0.000362283
ENSG00000051341	POLQ	139,7798863	-0,076376755	0,236461573	-0,32299859	0,74669631	0,99916616	0.000362283
ENSG00000051382	PIK3CB	549,8966754	0,357535489	0,264599752	1,351231383	0,176621324	0,99916616	0.000362283
ENSG00000051523	CYBA	823,3665632	0,512955911	0,287272079	1,785610046	0,074162419	0,99916616	0.000362283
ENSG00000051596	THOC3	55,19795775	-0,013805736	0,207193055	-0,066632233	0,946874485	0,99916616	0.000362283
ENSG00000051620	HEBP2	2669,497509	0,064851449	0,195663264	0,331444173	0,740309004	0,99916616	0.000362283
ENSG00000051825	MPHOSPH9	272,0229406	0,124678507	0,211945684	0,588256879	0,556359884	0,99916616	0.000362283
ENSG00000052344	PRSS8	0,298434124	-0,064433197	0,099579611	-0,6470521	0,517598225	0,99916616	0.000362283
ENSG00000052723	SIKE1	329,7642843	0,026063804	0,168700542	0,154497455	0,877217518	0,99916616	0.000362283
ENSG00000052795	FNIP2	166,7470503	0,017919826	0,196040993	0,091408567	0,927167955	0,99916616	0.000362283
ENSG00000052802	MSMO1	348,0316985	0,3367691	0,275874654	1,220732298	0,222187395	0,99916616	0.000362283
ENSG00000052841	TTC17	751,6971348	0,286349297	0,255581183	1,120384899	0,262549777	0,99916616	0.000362283
ENSG00000052850	ALX4	36,18055966	0,074929268	0,280250455	0,267365373	0,789187857	0,99916616	0.000362283
ENSG00000053108	FSTL4	0,106587201	0,015219632	0,099417916	0,153087419	0,878329337	0,99916616	0.000362283
ENSG00000053254	FOXN3	2528,582614	-0,203977405	0,276992006	-0,736401777	0,461486224	0,99916616	0.000362283
ENSG00000053371	AKR7A2	721,2876775	0,022821185	0,142513041	0,160134011	0,87277551	0,99916616	0.000362283
ENSG00000053372	MRTO4	2360,270195	-0,047559743	0,148755037	-0,319718539	0,749181705	0,99916616	0.000362283
ENSG00000053501	USE1	283,6617955	-0,244377424	0,2888905	-0,845917134	0,397598973	0,99916616	0.000362283
ENSG00000053524	MCF2L2	1,903790609	0,346524189	0,199512627	1,736853426	0,082413046	0,99916616	0.000362283
ENSG00000053747	LAMA3	3,313446654	-0,158363818	0,259985574	-0,609125406	0,542441319	0,99916616	0.000362283
ENSG00000053770	AP5M1	159,0385048	0,231087409	0,181793365	1,271154254	0,203673777	0,99916616	0.000362283
ENSG00000053900	ANAPC4	274,363021	-0,052317494	0,221683146	-0,236001227	0,813431718	0,99916616	0.000362283
ENSG00000053918	KCNQ1	103,9777806	0,035111199	0,248048175	0,141549919	0,887435527	0,99916616	0.000362283
ENSG00000054116	TRAPPC3	1038,971668	-0,29335642	0,283487643	-1,034812018	0,300756709	0,99916616	0.000362283
ENSG00000054118	THRAP3	2909,450514	0,029879697	0,168931096	0,176875055	0,859606533	0,99916616	0.000362283
ENSG00000054219	LY75	48,40532605	0,045977636	0,291307929	0,157831737	0,87458939	0,99916616	0.000362283
ENSG00000054267	ARID4B	2249,469842	0,123883843	0,165516642	0,748467592	0,454178166	0,99916616	0.000362283
ENSG00000054282	SDCCAG8	2276,795337	0,038521994	0,168694178	0,228354023	0,819371029	0,99916616	0.000362283
ENSG00000054356	PTPRN	0,585478914	-0,091988349	0,104321202	-0,881779996	0,377895791	0,99916616	0.000362283
ENSG00000054392	HHAT	4,517181905	0,139006657	0,26712023	0,520389853	0,602791881	0,99916616	0.000362283
ENSG00000054523	KIF1B	163,068227	-0,130080989	0,242067344	-0,537375206	0,591008466	0,99916616	0.000362283
ENSG00000054598	FOXC1	270,3625471	-0,191611017	0,153642401	-1,247123292	0,212352294	0,99916616	0.000362283
ENSG00000054654	SYNE2	1,806284713	-0,119880291	0,188935758	-0,634502927	0,525752657	0,99916616	0.000362283
ENSG00000054690	PLEKHH1	24,23928967	0,155663474	0,296907866	0,524282081	0,600082359	0,99916616	0.000362283
ENSG00000054793	ATP9A	4,004490568	0,134150873	0,26657595	0,503236969	0,614797676	0,99916616	0.000362283
ENSG00000054965	FAM168A	34,4787061	-0,164325847	0,278015144	-0,59106797	0,55447488	0,99916616	0.000362283
ENSG00000054967	RELT	171,4379993	0,082421108	0,234590515	0,351340325	0,725333046	0,99916616	0.000362283
ENSG00000054983	GALC	216,5824189	-0,194262824	0,278145766	-0,69842093	0,484913991	0,99916616	0.000362283
ENSG00000055044	NOP58	3734,683626	0,050782763	0,211224403	0,24042091	0,810003969	0,99916616	0.000362283
ENSG00000055070	SZRD1	943,6719988	-0,106313629	0,166316813	-0,639223581	0,522677494	0,99916616	0.000362283
ENSG00000055118	KCNH2	45,34851233	-0,074586768	0,236838638	-0,31492652	0,752817445	0,99916616	0.000362283
ENSG00000055130	CUL1	994,2351691	-0,04554046	0,253814146	-0,179424434	0,857604447	0,99916616	0.000362283
ENSG00000055147	FAM114A2	162,3277105	0,05601064	0,222971893	0,251200451	0,801659136	0,99916616	0.000362283
ENSG00000055208	TAB2	296,3715229	-0,01226536	0,244654205	-0,050133451	0,960016043	0,99916616	0.000362283
ENSG00000055332	EIF2AK2	1724,304395	0,386335106	0,13177383	2,931804496	0,003369988	0,99916616	0.000362283
ENSG00000055609	KMT2C	929,7056375	0,170715767	0,232326675	0,734809152	0,462455732	0,99916616	0.000362283
ENSG00000055732	MCOLN3	58,80386491	0,119417031	0,270901432	0,440813585	0,659347958	0,99916616	0.000362283
ENSG00000055917	PUM2	466,9689404	-0,121582819	0,245534886	-0,495175333	0,620476361	0,99916616	0.000362283
ENSG00000055950	MRPL43	494,1465106	-0,186971747	0,187397009	-0,997730689	0,318409968	0,99916616	0.000362283
ENSG00000055955	ITIH4	2,529037363	0,102945962	0,241203153	0,426801892	0,669523629	0,99916616	0.000362283
ENSG00000056050	HPF1	301,530413	-0,126563647	0,300596364	-0,421041843	0,673724527	0,99916616	0.000362283
ENSG00000056097	ZFR	2913,001912	-0,074768288	0,165398992	-0,45204803	0,651234382	0,99916616	0.000362283
ENSG00000056277	ZNF280C	35,28290539	0,06158262	0,292325289	0,210664703	0,83314892	0,99916616	0.000362283
ENSG00000056487	PHF21B	2,169863769	0,27531099	0,171099757	1,609067098	0,107601671	0,99916616	0.000362283
ENSG00000056558	TRAF1	23,74341054	0,406165881	0,284508675	1,427604556	0,153405711	0,99916616	0.000362283
ENSG00000056586	RC3H2	411,2006443	0,087223471	0,20516326	0,425141768	0,670733331	0,99916616	0.000362283
ENSG00000056736	IL17RB	0,33260148	-0,005073965	0,099417916	-0,051036726	0,959296256	0,99916616	0.000362283
ENSG00000056972	TRAF3IP2	81,261145	-0,210745749	0,300031009	-0,702413225	0,4824215	0,99916616	0.000362283
ENSG00000056998	GYG2	59,9695959	-0,239028311	0,211099892	-1,132299542	0,257508523	0,99916616	0.000362283
ENSG00000057019	DCBLD2	115,2729558	0,459534943	0,215941094	2,128056942	0,033332363	0,99916616	0.000362283
ENSG00000057252	SOAT1	325,5156912	0,063108249	0,190983769	0,330437761	0,741069213	0,99916616	0.000362283
ENSG00000057608	GDI2	3270,599848	-0,238827018	0,273943185	-0,871812226	0,383310824	0,99916616	0.000362283
ENSG00000057657	PRDM1	134,212262	0,478032228	0,276174552	1,730906143	0,083468506	0,99916616	0.000362283
ENSG00000057663	ATG5	287,5032449	-0,143728054	0,250827352	-0,573015871	0,566633948	0,99916616	0.000362283
ENSG00000057757	PITHD1	294,7008774	-0,025914118	0,196202697	-0,132078296	0,894922363	0,99916616	0.000362283
ENSG00000057935	MTA3	48,49688274	-0,227691701	0,227649506	-1,000185351	0,317220817	0,99916616	0.000362283
ENSG00000058056	USP13	429,2125197	-0,137771651	0,270687053	-0,508970227	0,610773093	0,99916616	0.000362283
ENSG00000058063	ATP11B	176,791216	0,206411555	0,197250944	1,046441405	0,295357285	0,99916616	0.000362283
ENSG00000058085	LAMC2	2,106801539	-0,116489372	0,236425443	-0,492710812	0,622216937	0,99916616	0.000362283
ENSG00000058091	CDK14	176,388507	0,043774531	0,215648434	0,202990258	0,839142647	0,99916616	0.000362283
ENSG00000058262	SEC61A1	1383,459083	0,04327401	0,244223637	0,177190099	0,859359072	0,99916616	0.000362283
ENSG00000058272	PPP1R12A	1955,026611	0,093541608	0,140388564	0,666305044	0,505216142	0,99916616	0.000362283
ENSG00000058335	RASGRF1	17,3766975	-0,221654954	0,299773012	-0,739409305	0,459658494	0,99916616	0.000362283
ENSG00000058404	CAMK2B	25,26262564	-0,0380973	0,268298449	-0,141995976	0,887083184	0,99916616	0.000362283
ENSG00000058453	CROCC	30,51369921	-0,114502643	0,300619142	-0,380889396	0,703285321	0,99916616	0.000362283
ENSG00000058600	POLR3E	195,3664702	-0,163043235	0,260556461	-0,625750115	0,531478857	0,99916616	0.000362283
ENSG00000058668	ATP2B4	928,7209587	0,038817665	0,176125701	0,220397507	0,825561587	0,99916616	0.000362283
ENSG00000058673	ZC3H11A	614,5238104	0,382683294	0,191342998	1,999985879	0,045501789	0,99916616	0.000362283
ENSG00000058729	RIOK2	175,5400556	0,055807068	0,218103826	0,25587386	0,798048239	0,99916616	0.000362283
ENSG00000058799	YIPF1	311,1737832	-0,090576307	0,237670857	-0,381099761	0,703129225	0,99916616	0.000362283
ENSG00000058804	NDC1	1495,774229	-0,093481819	0,201219789	-0,464575673	0,642235357	0,99916616	0.000362283
ENSG00000058866	DGKG	24,9514817	0,083227326	0,300624213	0,276848377	0,781896533	0,99916616	0.000362283
ENSG00000059145	UNKL	264,1088519	0,042289982	0,24687405	0,171301854	0,863986423	0,99916616	0.000362283
ENSG00000059377	TBXAS1	190,942164	0,406026628	0,287516268	1,412186625	0,157895018	0,99916616	0.000362283
ENSG00000059378	PARP12	102,3772346	-0,174974834	0,299582756	-0,58406177	0,559178755	0,99916616	0.000362283
ENSG00000059588	TARBP1	158,8854841	0,071653849	0,206925858	0,346277888	0,729133884	0,99916616	0.000362283
ENSG00000059691	GATB	81,64221407	0,074574758	0,221315633	0,336961095	0,736146228	0,99916616	0.000362283
ENSG00000059728	MXD1	45,38301579	0,202630709	0,263167146	0,769969627	0,44131791	0,99916616	0.000362283
ENSG00000059758	CDK17	49,29946079	-0,075214586	0,299981565	-0,250730693	0,802022329	0,99916616	0.000362283
ENSG00000059769	DNAJC25	129,515492	0,154170624	0,218995799	0,703988955	0,481439652	0,99916616	0.000362283
ENSG00000059804	SLC2A3	9,891071674	0,244001145	0,27221406	0,896357612	0,370061799	0,99916616	0.000362283
ENSG00000059915	PSD	0,530045227	-0,080462161	0,100433672	-0,801147258	0,4230464	0,99916616	0.000362283
ENSG00000060069	CTDP1	136,2339066	-0,030326587	0,293087881	-0,103472676	0,917587834	0,99916616	0.000362283
ENSG00000060138	YBX3	864,6059966	-0,074923265	0,227068251	-0,32995923	0,741430768	0,99916616	0.000362283
ENSG00000060140	STYK1	0,979868653	-0,049185237	0,172813998	-0,284613732	0,77594009	0,99916616	0.000362283
ENSG00000060237	WNK1	2836,747213	0,083825472	0,17969369	0,466490907	0,640864155	0,99916616	0.000362283
ENSG00000060303	RPS17P5	0,500305678	-0,00590557	0,118163854	-0,0499778	0,960140079	0,99916616	0.000362283
ENSG00000060339	CCAR1	6144,730488	0,212417288	0,107622086	1,973733231	0,048412085	0,99916616	0.000362283
ENSG00000060491	OGFR	396,7404161	0,116171355	0,20070144	0,578826712	0,562706105	0,99916616	0.000362283
ENSG00000060558	GNA15	1053,112393	-0,282576951	0,215241047	-1,312839514	0,189237032	0,99916616	0.000362283
ENSG00000060566	CREB3L3	0,464216557	0,072148573	0,100268146	0,719556263	0,471798249	0,99916616	0.000362283
ENSG00000060642	PIGV	62,97696325	-0,078326039	0,23314107	-0,335959849	0,736901144	0,99916616	0.000362283
ENSG00000060656	PTPRU	6,383500973	-0,534146854	0,286810292	-1,862369899	0,062550969	0,99916616	0.000362283
ENSG00000060688	SNRNP40	148,6166801	0,056264924	0,185665515	0,303044557	0,761855906	0,99916616	0.000362283
ENSG00000060749	QSER1	662,281141	-0,021583507	0,152479688	-0,141550045	0,887435428	0,99916616	0.000362283
ENSG00000060762	MPC1	959,6848557	0,199350685	0,225960462	0,882237023	0,377648645	0,99916616	0.000362283
ENSG00000060971	ACAA1	384,9114916	0,150599921	0,194231799	0,775361817	0,438125891	0,99916616	0.000362283
ENSG00000060982	BCAT1	1681,083649	-0,152800266	0,295435553	-0,517203378	0,605014194	0,99916616	0.000362283
ENSG00000061273	HDAC7	1113,550419	-0,017573749	0,220153989	-0,079824803	0,936376598	0,99916616	0.000362283
ENSG00000061337	LZTS1	20,26009226	-0,026810376	0,298823124	-0,089719885	0,928509813	0,99916616	0.000362283
ENSG00000061455	PRDM6	7,02589027	0,066617521	0,272458331	0,244505356	0,806839454	0,99916616	0.000362283
ENSG00000061656	SPAG4	4,683304879	-0,41324021	0,273111474	-1,513082567	0,130258687	0,99916616	0.000362283
ENSG00000061676	NCKAP1	4,689498589	-0,256303211	0,273371154	-0,937564943	0,348468034	0,99916616	0.000362283
ENSG00000061794	MRPS35	1399,476007	-0,129319155	0,218104696	-0,592922378	0,553233101	0,99916616	0.000362283
ENSG00000061918	GUCY1B1	10,20020676	0,072795134	0,299765211	0,242840501	0,808128959	0,99916616	0.000362283
ENSG00000061936	SFSWAP	903,5004787	0,262729302	0,235927743	1,113600709	0,265450522	0,99916616	0.000362283
ENSG00000061938	TNK2	148,1533742	0,034243526	0,235298265	0,145532419	0,884290521	0,99916616	0.000362283
ENSG00000061987	MON2	72,16060318	-0,198189633	0,286495742	-0,691771654	0,48908074	0,99916616	0.000362283
ENSG00000062038	CDH3	0,779675941	-0,057375644	0,15209733	-0,377229789	0,706002844	0,99916616	0.000362283
ENSG00000062194	GPBP1	963,5081447	0,131015979	0,156598389	0,836636824	0,40279674	0,99916616	0.000362283
ENSG00000062485	CS	815,6741576	-0,125542661	0,202788656	-0,619081282	0,535862814	0,99916616	0.000362283
ENSG00000062524	LTK	15,66844058	-0,243275817	0,300022899	-0,810857497	0,417447511	0,99916616	0.000362283
ENSG00000062582	MRPS24	1,182090867	-0,065991604	0,161333792	-0,409037702	0,682511993	0,99916616	0.000362283
ENSG00000062598	ELMO2	156,4414093	-0,180020073	0,162629477	-1,106933848	0,26832253	0,99916616	0.000362283
ENSG00000062650	WAPL	966,3355762	0,191607748	0,188798137	1,014881558	0,31016229	0,99916616	0.000362283
ENSG00000062716	VMP1	331,7575574	-0,018193602	0,291256777	-0,062465848	0,950191858	0,99916616	0.000362283
ENSG00000062725	APPBP2	173,8077144	-0,043698314	0,240058382	-0,182032029	0,85555759	0,99916616	0.000362283
ENSG00000062822	POLD1	300,3593474	0,250278248	0,274008189	0,913396964	0,361033802	0,99916616	0.000362283
ENSG00000063015	SEZ6	0,10860045	-0,025367562	0,099417916	-0,255160871	0,798598851	0,99916616	0.000362283
ENSG00000063046	EIF4B	334,7197861	-0,080782929	0,260631034	-0,309951305	0,756597987	0,99916616	0.000362283
ENSG00000063127	SLC6A16	2,204556998	-0,112169435	0,220986712	-0,507584522	0,611744747	0,99916616	0.000362283
ENSG00000063176	SPHK2	173,7794766	0,2152226	0,254527026	0,845578574	0,397787883	0,99916616	0.000362283
ENSG00000063177	RPL18	16084,28609	-0,312440569	0,255018152	-1,225169921	0,220511205	0,99916616	0.000362283
ENSG00000063180	CA11	119,2939686	-0,212536492	0,182434002	-1,165004823	0,244017041	0,99916616	0.000362283
ENSG00000063244	U2AF2	1762,915509	0,352776027	0,286089084	1,233098522	0,217539009	0,99916616	0.000362283
ENSG00000063245	EPN1	1116,235203	0,168680603	0,276038167	0,611077103	0,541148538	0,99916616	0.000362283
ENSG00000063322	MED29	426,086481	0,358404886	0,267659779	1,33903154	0,180560405	0,99916616	0.000362283
ENSG00000063438	AHRR	579,8026862	0,377695381	0,261707158	1,44319851	0,148964559	0,99916616	0.000362283
ENSG00000063587	ZNF275	208,9053239	0,172435076	0,280792786	0,614100806	0,539148715	0,99916616	0.000362283
ENSG00000063601	MTMR1	105,828013	-0,221521303	0,20547849	-1,078075387	0,281000115	0,99916616	0.000362283
ENSG00000063660	GPC1	128,550101	0,374503002	0,295783235	1,266140054	0,205462945	0,99916616	0.000362283
ENSG00000063854	HAGH	264,3032979	-0,093127962	0,258571507	-0,360163279	0,718725034	0,99916616	0.000362283
ENSG00000063978	RNF4	121,1263868	0,15096137	0,253333557	0,595899619	0,551242287	0,99916616	0.000362283
ENSG00000064012	CASP8	172,1548791	0,160802562	0,220000656	0,730918556	0,464828901	0,99916616	0.000362283
ENSG00000064042	LIMCH1	0,217200901	-0,045661159	0,099417916	-0,459285016	0,646029506	0,99916616	0.000362283
ENSG00000064102	INTS13	702,6449265	0,008974281	0,183708105	0,048850761	0,961038229	0,99916616	0.000362283
ENSG00000064195	DLX3	8,592598537	0,229637327	0,241107327	0,952427828	0,340880052	0,99916616	0.000362283
ENSG00000064199	SPA17	135,7941814	-0,26701131	0,203798539	-1,310172839	0,190137372	0,99916616	0.000362283
ENSG00000064201	TSPAN32	21,44336582	0,152865951	0,294012606	0,519929922	0,60311242	0,99916616	0.000362283
ENSG00000064218	DMRT3	2,294685732	-0,131224774	0,245680379	-0,53412802	0,593252965	0,99916616	0.000362283
ENSG00000064225	ST3GAL6	237,9287488	0,026267964	0,200652879	0,13091247	0,89584455	0,99916616	0.000362283
ENSG00000064300	NGFR	2,97572	-0,185047049	0,259640311	-0,71270539	0,47602808	0,99916616	0.000362283
ENSG00000064309	CDON	17,46909383	0,604518933	0,295276639	2,047296849	0,040628947	0,99916616	0.000362283
ENSG00000064313	TAF2	958,6812939	0,312450507	0,262139458	1,191924743	0,233290755	0,99916616	0.000362283
ENSG00000064419	TNPO3	1533,773225	-0,136348842	0,265346616	-0,513851819	0,607355595	0,99916616	0.000362283
ENSG00000064490	RFXANK	549,2685895	0,099134202	0,170309837	0,582081478	0,560511801	0,99916616	0.000362283
ENSG00000064545	TMEM161A	483,8420797	0,309687674	0,292632468	1,058282003	0,289926895	0,99916616	0.000362283
ENSG00000064547	LPAR2	119,9485661	0,092987921	0,206535004	0,450228386	0,65254577	0,99916616	0.000362283
ENSG00000064601	CTSA	878,0919279	0,323285569	0,290524288	1,112766068	0,265808912	0,99916616	0.000362283
ENSG00000064607	SUGP2	638,0800207	0,310384879	0,279074883	1,112192099	0,266055564	0,99916616	0.000362283
ENSG00000064651	SLC12A2	392,929656	0,030918816	0,187697964	0,164726433	0,869159311	0,99916616	0.000362283
ENSG00000064652	SNX24	117,4949357	0,093424071	0,188406467	0,495864461	0,619990042	0,99916616	0.000362283
ENSG00000064655	EYA2	0,187653233	-0,025367562	0,099417916	-0,255160871	0,798598851	0,99916616	0.000362283
ENSG00000064666	CNN2	2153,221424	0,228809311	0,28441698	0,804485413	0,42111669	0,99916616	0.000362283
ENSG00000064687	ABCA7	48,37549132	0,210833082	0,27551716	0,765226683	0,444136573	0,99916616	0.000362283
ENSG00000064703	DDX20	224,7228855	-0,057856225	0,297487457	-0,194482906	0,84579778	0,99916616	0.000362283
ENSG00000064726	BTBD1	50,20927993	0,091718432	0,266590093	0,344042912	0,730814014	0,99916616	0.000362283
ENSG00000064763	FAR2	54,56313745	0,122967442	0,245203671	0,501491031	0,616025589	0,99916616	0.000362283
ENSG00000064787	BCAS1	0,099478041	-0,025367562	0,099417916	-0,255160871	0,798598851	0,99916616	0.000362283
ENSG00000064932	SBNO2	376,2537227	0,053787285	0,186451652	0,288478455	0,77298052	0,99916616	0.000362283
ENSG00000064933	PMS1	112,1271584	-0,257760923	0,231060963	-1,115553743	0,264613202	0,99916616	0.000362283
ENSG00000064961	HMG20B	456,4154025	-0,16330903	0,255275512	-0,63973637	0,522344006	0,99916616	0.000362283
ENSG00000064989	CALCRL	0,882403861	-0,051646425	0,132585281	-0,389533622	0,696881444	0,99916616	0.000362283
ENSG00000064995	TAF11	2212,888085	-0,174230269	0,148703492	-1,17166226	0,241332681	0,99916616	0.000362283
ENSG00000064999	ANKS1A	125,6685944	0,16250824	0,201081819	0,808169734	0,418992878	0,99916616	0.000362283
ENSG00000065000	AP3D1	4022,243805	-0,09299541	0,149811148	-0,620750934	0,534763511	0,99916616	0.000362283
ENSG00000065029	ZNF76	220,9764131	0,176788382	0,207467968	0,852123745	0,394145414	0,99916616	0.000362283
ENSG00000065054	SLC9A3R2	33,20399069	0,038378325	0,252888661	0,151759771	0,879376412	0,99916616	0.000362283
ENSG00000065057	NTHL1	224,6589754	0,081250201	0,26064587	0,311726407	0,755248458	0,99916616	0.000362283
ENSG00000065060	UHRF1BP1	138,1518012	0,105123546	0,218511362	0,481089611	0,630452812	0,99916616	0.000362283
ENSG00000065135	GNAI3	1470,308806	0,214571635	0,207701845	1,033075248	0,301568686	0,99916616	0.000362283
ENSG00000065150	IPO5	603,6264496	0,251257805	0,174349593	1,44111495	0,149552211	0,99916616	0.000362283
ENSG00000065154	OAT	128,9829346	0,015430856	0,225184059	0,068525528	0,9453673	0,99916616	0.000362283
ENSG00000065183	WDR3	563,9800092	-0,099315374	0,187055272	-0,530941324	0,59545944	0,99916616	0.000362283
ENSG00000065243	PKN2	221,5761661	0,106253627	0,197720259	0,537393731	0,590995673	0,99916616	0.000362283
ENSG00000065268	WDR18	1213,55924	0,21717949	0,287816341	0,754576649	0,450503039	0,99916616	0.000362283
ENSG00000065308	TRAM2	283,2051528	0,126781461	0,227661598	0,556885582	0,577605606	0,99916616	0.000362283
ENSG00000065320	NTN1	1,465749717	-0,130696787	0,191876528	-0,681150468	0,495776286	0,99916616	0.000362283
ENSG00000065328	MCM10	1014,116813	0,080338337	0,161594691	0,497159504	0,619076576	0,99916616	0.000362283
ENSG00000065357	DGKA	123,8270108	-0,227247279	0,259801202	-0,874696795	0,381738905	0,99916616	0.000362283
ENSG00000065361	ERBB3	0,795125098	-0,106688235	0,111307306	-0,958501638	0,337809866	0,99916616	0.000362283
ENSG00000065413	ANKRD44	81,01356302	0,518579439	0,24317344	2,132549666	0,032961686	0,99916616	0.000362283
ENSG00000065427	KARS	2614,180715	-0,100733176	0,180322164	-0,558628921	0,576414998	0,99916616	0.000362283
ENSG00000065457	ADAT1	275,2103333	-0,07267355	0,186457115	-0,389760134	0,696713925	0,99916616	0.000362283
ENSG00000065485	PDIA5	162,5617234	0,229852766	0,260176261	0,883450185	0,376993086	0,99916616	0.000362283
ENSG00000065491	TBC1D22B	118,0306353	0,2329026	0,26450572	0,880520087	0,378577628	0,99916616	0.000362283
ENSG00000065518	NDUFB4	2176,45584	0,103435332	0,185043594	0,558978186	0,576176607	0,99916616	0.000362283
ENSG00000065526	SPEN	1050,687262	-0,040813996	0,190522848	-0,214221006	0,830374716	0,99916616	0.000362283
ENSG00000065534	MYLK	5,056596374	-0,096673694	0,265319909	-0,364366529	0,715584326	0,99916616	0.000362283
ENSG00000065548	ZC3H15	6196,411524	0,272233671	0,270697384	1,005675293	0,314571792	0,99916616	0.000362283
ENSG00000065559	MAP2K4	83,00296796	-0,161997747	0,214069235	-0,756753988	0,449197264	0,99916616	0.000362283
ENSG00000065600	TMEM206	194,7207835	-0,085540102	0,218110252	-0,392187445	0,69491972	0,99916616	0.000362283
ENSG00000065609	SNAP91	5,089811263	-0,118048745	0,279949464	-0,421678767	0,673259505	0,99916616	0.000362283
ENSG00000065613	SLK	1168,490032	0,222112588	0,160084327	1,38747242	0,165297755	0,99916616	0.000362283
ENSG00000065615	CYB5R4	233,2148786	0,368169751	0,285086096	1,291433559	0,19655338	0,99916616	0.000362283
ENSG00000065621	GSTO2	1,16892766	0,009934016	0,1359231	0,073085558	0,941738034	0,99916616	0.000362283
ENSG00000065665	SEC61A2	18,10430757	-0,031250641	0,292818786	-0,106723485	0,915008351	0,99916616	0.000362283
ENSG00000065717	TLE2	1,166066638	0,040447173	0,201869211	0,200363259	0,841196492	0,99916616	0.000362283
ENSG00000065802	ASB1	252,8924612	-0,182115001	0,193817307	-0,939621972	0,347411502	0,99916616	0.000362283
ENSG00000065809	FAM107B	2025,812703	0,115204016	0,148005601	0,778376052	0,436347352	0,99916616	0.000362283
ENSG00000065833	ME1	457,5584467	0,094342259	0,246002843	0,383500686	0,701348561	0,99916616	0.000362283
ENSG00000065882	TBC1D1	703,3787576	-0,020990467	0,154700783	-0,135684297	0,892070862	0,99916616	0.000362283
ENSG00000065883	CDK13	375,8957731	0,045860575	0,172496004	0,265864564	0,790343517	0,99916616	0.000362283
ENSG00000065911	MTHFD2	1035,540099	-0,053098314	0,279094053	-0,190252402	0,84911135	0,99916616	0.000362283
ENSG00000065923	SLC9A7	9,039614251	-0,142199754	0,272635736	-0,521574157	0,601966861	0,99916616	0.000362283
ENSG00000065970	FOXJ2	66,6060736	-0,087462171	0,257879209	-0,339159451	0,734489614	0,99916616	0.000362283
ENSG00000065978	YBX1	38202,74749	0,163415031	0,228411993	0,715439803	0,474337325	0,99916616	0.000362283
ENSG00000065989	PDE4A	123,5905938	0,092537521	0,248429744	0,3724897	0,70952828	0,99916616	0.000362283
ENSG00000066027	PPP2R5A	622,9577355	-0,167100209	0,234751523	-0,711817361	0,476577881	0,99916616	0.000362283
ENSG00000066032	CTNNA2	14,33327644	-0,116573942	0,29132681	-0,400148348	0,689047255	0,99916616	0.000362283
ENSG00000066044	ELAVL1	604,6054828	-0,138577266	0,262829481	-0,527251607	0,598018875	0,99916616	0.000362283
ENSG00000066084	DIP2B	39,65647078	-0,052988035	0,278866283	-0,190012339	0,849299461	0,99916616	0.000362283
ENSG00000066117	SMARCD1	118,6808186	0,10343786	0,247034589	0,418718124	0,675422148	0,99916616	0.000362283
ENSG00000066136	NFYC	4198,948501	-0,084533852	0,266322757	-0,317411297	0,750931536	0,99916616	0.000362283
ENSG00000066185	ZMYND12	10,47128552	0,071322052	0,300616858	0,237252338	0,812461036	0,99916616	0.000362283
ENSG00000066248	NGEF	3,869332581	0,031638875	0,262255944	0,120641211	0,903975225	0,99916616	0.000362283
ENSG00000066279	ASPM	1437,847446	0,073030249	0,209254484	0,349002074	0,727087752	0,99916616	0.000362283
ENSG00000066294	CD84	824,4649672	0,152598069	0,224750227	0,678967362	0,497158542	0,99916616	0.000362283
ENSG00000066322	ELOVL1	1018,333727	0,285279354	0,289729905	0,984638966	0,324801443	0,99916616	0.000362283
ENSG00000066379	ZNRD1	72,94413384	0,251213801	0,297166242	0,845364532	0,397907341	0,99916616	0.000362283
ENSG00000066382	MPPED2	12,94668428	0,354754063	0,300083062	1,182186226	0,237131817	0,99916616	0.000362283
ENSG00000066422	ZBTB11	319,4129957	0,24368774	0,234697196	1,038306994	0,299127154	0,99916616	0.000362283
ENSG00000066427	ATXN3	218,4302269	0,099340742	0,220927888	0,449652341	0,652961141	0,99916616	0.000362283
ENSG00000066455	GOLGA5	92,87677457	-0,093775105	0,266664865	-0,351659017	0,725093999	0,99916616	0.000362283
ENSG00000066557	LRRC40	124,061185	0,056656102	0,24031962	0,235753128	0,813624242	0,99916616	0.000362283
ENSG00000066583	ISOC1	174,549654	0,118152231	0,274674203	0,430154088	0,667083557	0,99916616	0.000362283
ENSG00000066629	EML1	41,68432628	0,07851241	0,292564401	0,26835941	0,78842268	0,99916616	0.000362283
ENSG00000066651	TRMT11	68,83994205	0,086456127	0,299379928	0,288783979	0,772746693	0,99916616	0.000362283
ENSG00000066654	THUMPD1	694,0140095	-0,023157841	0,160312834	-0,144454069	0,885141924	0,99916616	0.000362283
ENSG00000066697	MSANTD3	169,9994092	0,103349226	0,247962584	0,416793632	0,676829361	0,99916616	0.000362283
ENSG00000066735	KIF26A	3,613943883	-0,067705137	0,261080819	-0,259326355	0,795383446	0,99916616	0.000362283
ENSG00000066739	ATG2B	47,50754335	0,157662208	0,297233648	0,530431897	0,595812516	0,99916616	0.000362283
ENSG00000066777	ARFGEF1	636,8937906	0,269195492	0,249028686	1,080981859	0,279705183	0,99916616	0.000362283
ENSG00000066827	ZFAT	115,7372905	0,10015167	0,257773408	0,388525995	0,69762682	0,99916616	0.000362283
ENSG00000066855	MTFR1	181,8890543	0,131202722	0,266128346	0,493005437	0,622008745	0,99916616	0.000362283
ENSG00000066923	STAG3	2,471873753	0,041585456	0,208473607	0,199475881	0,841890508	0,99916616	0.000362283
ENSG00000066926	FECH	138,989596	-0,196509496	0,26537086	-0,740508947	0,458991234	0,99916616	0.000362283
ENSG00000066933	MYO9A	194,0549656	-0,137870616	0,177829031	-0,775298696	0,43816318	0,99916616	0.000362283
ENSG00000067048	DDX3Y	670,3798331	-0,112309136	0,152834564	-0,73484121	0,462436206	0,99916616	0.000362283
ENSG00000067057	PFKP	1143,914081	0,136381471	0,231561157	0,588965234	0,555884596	0,99916616	0.000362283
ENSG00000067064	IDI1	340,5211279	0,259242619	0,292350391	0,88675311	0,375211837	0,99916616	0.000362283
ENSG00000067066	SP100	893,6303783	0,180873196	0,162550049	1,112723106	0,265827369	0,99916616	0.000362283
ENSG00000067082	KLF6	365,0924228	0,152296434	0,173363372	0,87848103	0,379682728	0,99916616	0.000362283
ENSG00000067113	PLPP1	12,36144718	-0,291339228	0,29733264	-0,979842737	0,327163752	0,99916616	0.000362283
ENSG00000067141	NEO1	6,370113916	-0,260622276	0,290508952	-0,897123046	0,369653262	0,99916616	0.000362283
ENSG00000067167	TRAM1	819,4092143	0,241746886	0,259348822	0,932130266	0,351269208	0,99916616	0.000362283
ENSG00000067182	TNFRSF1A	606,2564825	0,146907535	0,236548409	0,621046389	0,534569102	0,99916616	0.000362283
ENSG00000067191	CACNB1	10,45690534	-0,304748855	0,299191475	-1,018574661	0,308404939	0,99916616	0.000362283
ENSG00000067208	EVI5	442,3128128	0,199741028	0,253295054	0,788570582	0,43036303	0,99916616	0.000362283
ENSG00000067221	STOML1	40,83535821	0,026299739	0,290456942	0,090546086	0,927853273	0,99916616	0.000362283
ENSG00000067225	PKM	7726,21245	0,171951095	0,265140971	0,648527061	0,516644114	0,99916616	0.000362283
ENSG00000067248	DHX29	1237,827301	0,36142054	0,235404627	1,535316214	0,124706173	0,99916616	0.000362283
ENSG00000067334	DNTTIP2	2063,672341	0,044018904	0,167054272	0,263500617	0,792164748	0,99916616	0.000362283
ENSG00000067365	METTL22	99,34712628	-0,047088364	0,236006405	-0,199521551	0,841854787	0,99916616	0.000362283
ENSG00000067369	TP53BP1	369,7581333	0,065886978	0,188185891	0,350116457	0,726251301	0,99916616	0.000362283
ENSG00000067445	TRO	42,71168439	-0,082693204	0,271317194	-0,304784236	0,760530489	0,99916616	0.000362283
ENSG00000067533	RRP15	1158,918086	0,211794674	0,156661999	1,351921177	0,176400532	0,99916616	0.000362283
ENSG00000067560	RHOA	5927,435715	-0,140321576	0,300591377	-0,466818368	0,640629834	0,99916616	0.000362283
ENSG00000067596	DHX8	194,9403799	0,232272275	0,185756351	1,250413641	0,211148484	0,99916616	0.000362283
ENSG00000067601	PMS2P4	1,020855011	-0,147435315	0,158370018	-0,930954719	0,351876988	0,99916616	0.000362283
ENSG00000067606	PRKCZ	21,33984556	-0,817170115	0,297732604	-2,744644366	0,00605765	0,99916616	0.000362283
ENSG00000067646	ZFY	33,44442169	-0,059761494	0,283821043	-0,210560474	0,833230258	0,99916616	0.000362283
ENSG00000067704	IARS2	740,2473526	0,025216373	0,224667787	0,112238489	0,910634312	0,99916616	0.000362283
ENSG00000067798	NAV3	93,17425661	0,411500065	0,269960436	1,524297673	0,127434368	0,99916616	0.000362283
ENSG00000067829	IDH3G	454,6948089	0,157373797	0,26622469	0,591131489	0,554432323	0,99916616	0.000362283
ENSG00000067836	ROGDI	383,136806	-0,307076788	0,159157137	-1,929393766	0,053681997	0,99916616	0.000362283
ENSG00000067840	PDZD4	4,877418447	-0,0909128	0,26786408	-0,339398995	0,734309175	0,99916616	0.000362283
ENSG00000067842	ATP2B3	8,79946563	0,226517761	0,260793915	0,868569961	0,385082391	0,99916616	0.000362283
ENSG00000067900	ROCK1	3270,396583	0,115494725	0,143999496	0,80204951	0,42252432	0,99916616	0.000362283
ENSG00000067955	CBFB	1195,75144	-0,031134453	0,203492063	-0,153000824	0,878397625	0,99916616	0.000362283
ENSG00000067992	PDK3	44,41337641	-0,064752582	0,23758011	-0,272550517	0,785198754	0,99916616	0.000362283
ENSG00000068001	HYAL2	72,68015378	-0,043165201	0,29998092	-0,143893153	0,885584842	0,99916616	0.000362283
ENSG00000068024	HDAC4	201,9157583	-0,035339318	0,233573821	-0,151298283	0,879740424	0,99916616	0.000362283
ENSG00000068028	RASSF1	570,0365386	0,046456356	0,229287348	0,202611947	0,839438352	0,99916616	0.000362283
ENSG00000068078	FGFR3	19,96991519	0,036328683	0,288930072	0,125735208	0,899941531	0,99916616	0.000362283
ENSG00000068079	IFI35	197,342251	0,285647277	0,281374434	1,015185613	0,310017357	0,99916616	0.000362283
ENSG00000068097	HEATR6	208,2702527	0,495822808	0,284794937	1,740981823	0,081686765	0,99916616	0.000362283
ENSG00000068120	COASY	415,8778569	-0,115772412	0,185419099	-0,624382348	0,532376515	0,99916616	0.000362283
ENSG00000068137	PLEKHH3	67,59425383	-0,209709199	0,254614075	-0,823635531	0,410146681	0,99916616	0.000362283
ENSG00000068305	MEF2A	209,7284556	0,263722979	0,200038577	1,318360604	0,187382962	0,99916616	0.000362283
ENSG00000068308	OTUD5	360,2884686	0,192705823	0,204093892	0,944201816	0,345066528	0,99916616	0.000362283
ENSG00000068354	TBC1D25	42,02615338	-0,201476634	0,261427472	-0,770678892	0,440897286	0,99916616	0.000362283
ENSG00000068366	ACSL4	231,3751662	-0,117865989	0,248597979	-0,474122874	0,635412288	0,99916616	0.000362283
ENSG00000068383	INPP5A	541,1130276	0,078495975	0,21619182	0,363084852	0,7165415	0,99916616	0.000362283
ENSG00000068394	GPKOW	117,3516265	-0,197157239	0,298684194	-0,660085946	0,509198677	0,99916616	0.000362283
ENSG00000068400	GRIPAP1	1891,202997	0,104889857	0,279801573	0,374872293	0,707755446	0,99916616	0.000362283
ENSG00000068438	FTSJ1	250,6677532	-0,313406749	0,274481837	-1,14181234	0,253532032	0,99916616	0.000362283
ENSG00000068489	PRR11	2943,825254	-0,041364913	0,177836285	-0,232601084	0,816071186	0,99916616	0.000362283
ENSG00000068615	REEP1	3,068592369	-0,09784792	0,260055695	-0,376257555	0,706725431	0,99916616	0.000362283
ENSG00000068650	ATP11A	137,6335284	0,073013627	0,190980524	0,38230928	0,702231972	0,99916616	0.000362283
ENSG00000068654	POLR1A	288,4567727	0,12227714	0,237579191	0,514679504	0,606776998	0,99916616	0.000362283
ENSG00000068697	LAPTM4A	1007,236067	-0,159917784	0,264511415	-0,604578008	0,545459423	0,99916616	0.000362283
ENSG00000068724	TTC7A	1267,185199	-0,165650453	0,128378116	-1,290332478	0,196935245	0,99916616	0.000362283
ENSG00000068745	IP6K2	340,7887406	0,107620533	0,212848004	0,50562153	0,613122365	0,99916616	0.000362283
ENSG00000068784	SRBD1	89,20145077	0,271299559	0,214861239	1,262673344	0,206706597	0,99916616	0.000362283
ENSG00000068831	RASGRP2	473,6653504	0,021102152	0,245571169	0,085930902	0,931521346	0,99916616	0.000362283
ENSG00000068878	PSME4	740,9925962	-0,107206735	0,199175707	-0,53825206	0,590403043	0,99916616	0.000362283
ENSG00000068885	IFT80	14,98294212	-0,085179276	0,298653088	-0,285211434	0,775482161	0,99916616	0.000362283
ENSG00000068903	SIRT2	151,3045724	-0,159253082	0,254890676	-0,624789753	0,532109057	0,99916616	0.000362283
ENSG00000068912	ERLEC1	394,2628835	-0,047070409	0,222488372	-0,211563455	0,832447622	0,99916616	0.000362283
ENSG00000068971	PPP2R5B	22,01128155	-0,40633395	0,299944797	-1,354695779	0,175514503	0,99916616	0.000362283
ENSG00000069020	MAST4	9,762460716	-0,214195138	0,285381529	-0,750557119	0,452919236	0,99916616	0.000362283
ENSG00000069188	SDK2	0,10860045	-0,025367562	0,099417916	-0,255160871	0,798598851	0,99916616	0.000362283
ENSG00000069248	NUP133	842,615776	-0,018206455	0,178240789	-0,102145279	0,918641362	0,99916616	0.000362283
ENSG00000069275	NUCKS1	40763,52202	0,16877392	0,215500003	0,78317363	0,433525158	0,99916616	0.000362283
ENSG00000069329	VPS35	1347,72371	0,19847026	0,203160176	0,976915178	0,328611147	0,99916616	0.000362283
ENSG00000069345	DNAJA2	537,7719322	0,278206422	0,170200453	1,63458098	0,102136917	0,99916616	0.000362283
ENSG00000069399	BCL3	611,8290071	0,162753088	0,180228639	0,903036772	0,366506379	0,99916616	0.000362283
ENSG00000069424	KCNAB2	1853,043153	0,03426009	0,164941895	0,207710053	0,835455368	0,99916616	0.000362283
ENSG00000069431	ABCC9	0,321774853	0,017000242	0,099606198	0,170674536	0,864479687	0,99916616	0.000362283
ENSG00000069482	GAL	152,3360568	0,018996676	0,300505228	0,063215791	0,949594671	0,99916616	0.000362283
ENSG00000069493	CLEC2D	7,834691771	0,237963139	0,28733264	0,828179976	0,407568582	0,99916616	0.000362283
ENSG00000069696	DRD4	0,188417528	-0,005073965	0,099417916	-0,051036726	0,959296256	0,99916616	0.000362283
ENSG00000069702	TGFBR3	120,293877	-0,139910573	0,217960486	-0,641907972	0,520932938	0,99916616	0.000362283
ENSG00000069712		18,31569712	0,370634497	0,27580931	1,343807054	0,179010788	0,99916616	0.000362283
ENSG00000069812	HES2	0,342478478	-0,064437564	0,099579737	-0,647095142	0,517570369	0,99916616	0.000362283
ENSG00000069849	ATP1B3	2672,380712	-0,009645938	0,156754622	-0,061535273	0,950932924	0,99916616	0.000362283
ENSG00000069956	MAPK6	1252,476248	-0,128697648	0,193409293	-0,66541605	0,505784422	0,99916616	0.000362283
ENSG00000069966	GNB5	317,1374215	0,019678163	0,164207071	0,119837491	0,904611883	0,99916616	0.000362283
ENSG00000069974	RAB27A	1855,761833	0,044859003	0,139892163	0,32066845	0,748461659	0,99916616	0.000362283
ENSG00000069998	HDHD5	177,8497899	0,132437908	0,290323774	0,45617314	0,648265479	0,99916616	0.000362283
ENSG00000070010	UFD1	1558,138394	-0,180067515	0,164531102	-1,09442843	0,273767121	0,99916616	0.000362283
ENSG00000070018	LRP6	32,35888947	0,450508938	0,297971835	1,511917859	0,13055476	0,99916616	0.000362283
ENSG00000070047	PHRF1	679,3642678	-0,263329714	0,21286644	-1,237065431	0,216062792	0,99916616	0.000362283
ENSG00000070061	ELP1	142,3602487	0,09940668	0,195006368	0,509761197	0,610218774	0,99916616	0.000362283
ENSG00000070087	PFN2	12,99624417	0,344669986	0,290363792	1,187028119	0,235216529	0,99916616	0.000362283
ENSG00000070159	PTPN3	8,50667137	-0,070092039	0,271389043	-0,25827144	0,796197426	0,99916616	0.000362283
ENSG00000070190	DAPP1	268,941148	0,203352961	0,243644472	0,834629898	0,403926123	0,99916616	0.000362283
ENSG00000070193	FGF10	0,791290482	-0,109418904	0,112618059	-0,971592874	0,331253129	0,99916616	0.000362283
ENSG00000070214	SLC44A1	1168,684007	0,379460832	0,216879444	1,749639456	0,080180547	0,99916616	0.000362283
ENSG00000070269	TMEM260	90,33486571	-0,104243197	0,227837193	-0,457533714	0,647287475	0,99916616	0.000362283
ENSG00000070366	SMG6	35,34781502	-0,153907143	0,24363278	-0,631717715	0,52757135	0,99916616	0.000362283
ENSG00000070367	EXOC5	445,0777836	0,058111427	0,274971135	0,211336463	0,832624732	0,99916616	0.000362283
ENSG00000070371	CLTCL1	184,379661	0,14253446	0,26829498	0,531260256	0,595238443	0,99916616	0.000362283
ENSG00000070404	FSTL3	8,776355955	-0,1888226	0,294939913	-0,640207011	0,522038025	0,99916616	0.000362283
ENSG00000070413	DGCR2	344,7729566	-0,033625585	0,207557284	-0,162006287	0,871300903	0,99916616	0.000362283
ENSG00000070423	RNF126	1752,952344	-0,21718443	0,298666511	-0,727180391	0,467115457	0,99916616	0.000362283
ENSG00000070444	MNT	55,34793908	0,267164195	0,249788649	1,069560992	0,284816961	0,99916616	0.000362283
ENSG00000070476	ZXDC	230,6274454	0,177449218	0,23549351	0,753520631	0,451137119	0,99916616	0.000362283
ENSG00000070495	JMJD6	351,9903375	-0,186855006	0,287018138	-0,651021595	0,515032547	0,99916616	0.000362283
ENSG00000070501	POLB	239,0752503	0,172001453	0,205478619	0,837077133	0,402549213	0,99916616	0.000362283
ENSG00000070540	WIPI1	15,97745118	-0,067255987	0,285317402	-0,235723395	0,813647315	0,99916616	0.000362283
ENSG00000070610	GBA2	144,6360309	-0,228823158	0,269428929	-0,84928949	0,395720228	0,99916616	0.000362283
ENSG00000070614	NDST1	298,9947495	0,366100057	0,285702169	1,281404545	0,200051609	0,99916616	0.000362283
ENSG00000070669	ASNS	169,3189785	-0,104905623	0,186246998	-0,563260749	0,573257342	0,99916616	0.000362283
ENSG00000070718	AP3M2	155,7623161	-0,119677366	0,187140462	-0,639505558	0,522494099	0,99916616	0.000362283
ENSG00000070729	CNGB1	0,144948246	0,015219632	0,099417916	0,153087419	0,878329337	0,99916616	0.000362283
ENSG00000070731	ST6GALNAC2	3,433718866	-0,232586601	0,263634193	-0,882232304	0,377651196	0,99916616	0.000362283
ENSG00000070756	PABPC1	29391,9022	0,254759166	0,181775541	1,401504106	0,161063381	0,99916616	0.000362283
ENSG00000070759	TESK2	7,0492886	-0,266320631	0,275846739	-0,965465942	0,334311487	0,99916616	0.000362283
ENSG00000070761	CFAP20	231,9034156	0,359608183	0,29256561	1,229153976	0,219014081	0,99916616	0.000362283
ENSG00000070770	CSNK2A2	964,3155575	-0,041406511	0,284351051	-0,145617575	0,884223293	0,99916616	0.000362283
ENSG00000070778	PTPN21	3,489826435	-0,407783578	0,274537185	-1,48534916	0,137451356	0,99916616	0.000362283
ENSG00000070785	EIF2B3	552,6965034	0,098763265	0,176787836	0,558654185	0,576397752	0,99916616	0.000362283
ENSG00000070808	CAMK2A	0,188417528	-0,005073965	0,099417916	-0,051036726	0,959296256	0,99916616	0.000362283
ENSG00000070814	TCOF1	1150,73677	-0,107061179	0,24532564	-0,436404359	0,662543377	0,99916616	0.000362283
ENSG00000070831	CDC42	2186,918128	-0,088965528	0,296757447	-0,299792064	0,764335769	0,99916616	0.000362283
ENSG00000070882	OSBPL3	45,8900575	0,368261456	0,300491261	1,225531334	0,220375092	0,99916616	0.000362283
ENSG00000070915	SLC12A3	0,399578682	0,068271895	0,099992201	0,6827722	0,494750799	0,99916616	0.000362283
ENSG00000070950	RAD18	226,4996698	0,171005584	0,194127877	0,880891433	0,378376585	0,99916616	0.000362283
ENSG00000070961	ATP2B1	1300,217756	0,168291965	0,142526625	1,180775625	0,23769187	0,99916616	0.000362283
ENSG00000071051	NCK2	341,6248409	-0,132013179	0,281121214	-0,469595221	0,63864424	0,99916616	0.000362283
ENSG00000071054	MAP4K4	1247,44761	0,159806705	0,203493718	0,785315174	0,432268801	0,99916616	0.000362283
ENSG00000071073	MGAT4A	274,3908034	-0,143407767	0,182964179	-0,783802422	0,433156053	0,99916616	0.000362283
ENSG00000071082	RPL31	16665,17108	-0,107186537	0,275856263	-0,388559374	0,697602124	0,99916616	0.000362283
ENSG00000071127	WDR1	1906,773842	-0,160341844	0,23504901	-0,682163452	0,495135602	0,99916616	0.000362283
ENSG00000071189	SNX13	184,1817479	0,203958246	0,189358986	1,077098318	0,281436344	0,99916616	0.000362283
ENSG00000071203	MS4A12	0,10860045	-0,025367562	0,099417916	-0,255160871	0,798598851	0,99916616	0.000362283
ENSG00000071205	ARHGAP10	105,5484494	-0,147292496	0,234901014	-0,627040699	0,530632557	0,99916616	0.000362283
ENSG00000071242	RPS6KA2	117,8804833	0,034431691	0,236547525	0,145559294	0,884269305	0,99916616	0.000362283
ENSG00000071243	ING3	460,5787511	-0,034737994	0,199826536	-0,173840747	0,86199062	0,99916616	0.000362283
ENSG00000071246	VASH1	165,1152487	0,049502764	0,278162654	0,177963371	0,858751742	0,99916616	0.000362283
ENSG00000071282	LMCD1	21,75904186	-0,16131675	0,2857075	-0,564622034	0,572330875	0,99916616	0.000362283
ENSG00000071462	BUD23	1695,32608	0,088348662	0,197210417	0,447991862	0,654159069	0,99916616	0.000362283
ENSG00000071537	SEL1L	515,8665298	-0,102035544	0,170092611	-0,599882281	0,548584692	0,99916616	0.000362283
ENSG00000071539	TRIP13	391,0507114	0,115644223	0,25378598	0,45567617	0,64862286	0,99916616	0.000362283
ENSG00000071553	ATP6AP1	2380,485359	-0,017735015	0,215202226	-0,082410929	0,934319946	0,99916616	0.000362283
ENSG00000071564	TCF3	1676,791576	-0,053410605	0,167673778	-0,318538804	0,750076265	0,99916616	0.000362283
ENSG00000071575	TRIB2	41,82727933	0,22913765	0,25971436	0,882267925	0,377631937	0,99916616	0.000362283
ENSG00000071626	DAZAP1	2852,926423	-0,264672136	0,155325804	-1,703980465	0,088384737	0,99916616	0.000362283
ENSG00000071794	HLTF	350,8101042	0,377076877	0,264113796	1,427706097	0,153376471	0,99916616	0.000362283
ENSG00000071859	FAM50A	402,3887517	0,10474174	0,239508778	0,437319003	0,661880016	0,99916616	0.000362283
ENSG00000071889	FAM3A	135,8743723	0,132894013	0,205699918	0,646057684	0,518241999	0,99916616	0.000362283
ENSG00000071894	CPSF1	497,2854757	-0,183672062	0,140747311	-1,304977412	0,19190054	0,99916616	0.000362283
ENSG00000071909	MYO3B	152,7718444	0,182682312	0,24418221	0,748139317	0,454376129	0,99916616	0.000362283
ENSG00000071994	PDCD2	955,9854967	-0,052138367	0,21452416	-0,243041935	0,807972912	0,99916616	0.000362283
ENSG00000072042	RDH11	1249,327197	0,12969603	0,205442435	0,631301075	0,527843685	0,99916616	0.000362283
ENSG00000072062	PRKACA	373,2515988	-0,344771082	0,199661784	-1,726775521	0,084207986	0,99916616	0.000362283
ENSG00000072110	ACTN1	4727,618808	-0,1849172	0,19122606	-0,967008369	0,33353985	0,99916616	0.000362283
ENSG00000072121	ZFYVE26	52,88322805	-0,453524955	0,300364594	-1,509914832	0,131065158	0,99916616	0.000362283
ENSG00000072134	EPN2	53,13434703	0,320773858	0,291860704	1,099064908	0,271739755	0,99916616	0.000362283
ENSG00000072195	SPEG	1,148804734	-0,122653013	0,188783399	-0,649702326	0,515884521	0,99916616	0.000362283
ENSG00000072210	ALDH3A2	102,2241051	-0,107144754	0,210559385	-0,508857652	0,610852005	0,99916616	0.000362283
ENSG00000072274	TFRC	1176,108801	-0,111614414	0,249751653	-0,446901602	0,654946107	0,99916616	0.000362283
ENSG00000072310	SREBF1	95,08937554	0,22778481	0,288425926	0,78975151	0,429672903	0,99916616	0.000362283
ENSG00000072364	AFF4	244,6845188	0,304566134	0,157111818	1,938531032	0,052558469	0,99916616	0.000362283
ENSG00000072401	UBE2D1	47,03177812	-0,03223107	0,292965866	-0,110016469	0,912396314	0,99916616	0.000362283
ENSG00000072415	MPP5	170,8940977	0,115992335	0,191726921	0,60498721	0,545187495	0,99916616	0.000362283
ENSG00000072422	RHOBTB1	47,11148052	-0,399149933	0,282784862	-1,41149682	0,158098173	0,99916616	0.000362283
ENSG00000072501	SMC1A	4296,790371	0,231464236	0,204378959	1,13252478	0,257413873	0,99916616	0.000362283
ENSG00000072506	HSD17B10	1013,026287	0,199105891	0,260418048	0,764562565	0,444532068	0,99916616	0.000362283
ENSG00000072518	MARK2	506,1147978	0,081142007	0,237330853	0,341894053	0,732430625	0,99916616	0.000362283
ENSG00000072571	HMMR	962,8978631	0,107575996	0,207825085	0,51762758	0,604718135	0,99916616	0.000362283
ENSG00000072657	TRHDE	124,2129831	0,301870537	0,296582974	1,017828274	0,308759573	0,99916616	0.000362283
ENSG00000072682	P4HA2	59,31967562	-0,059252173	0,29734525	-0,199270624	0,842051057	0,99916616	0.000362283
ENSG00000072694	FCGR2B	2,37741422	-0,041189726	0,23175217	-0,177731784	0,858933623	0,99916616	0.000362283
ENSG00000072736	NFATC3	204,2987387	0,084647755	0,188707819	0,44856517	0,653745364	0,99916616	0.000362283
ENSG00000072756	TRNT1	93,77189011	0,181935429	0,253907858	0,716541154	0,473657265	0,99916616	0.000362283
ENSG00000072778	ACADVL	513,8480982	-0,08852627	0,287348336	-0,30807998	0,758021474	0,99916616	0.000362283
ENSG00000072786	STK10	689,8279455	0,202324877	0,244739364	0,826695279	0,408409798	0,99916616	0.000362283
ENSG00000072803	FBXW11	182,3711641	0,180031039	0,199801522	0,901049389	0,36756206	0,99916616	0.000362283
ENSG00000072818	ACAP1	2,765167887	-0,349199414	0,242448268	-1,44030484	0,149781173	0,99916616	0.000362283
ENSG00000072840	EVC	6,115253138	-0,414469933	0,279259143	-1,484176772	0,13776203	0,99916616	0.000362283
ENSG00000072849	DERL2	150,8519924	-0,303333785	0,181431865	-1,671888154	0,094546379	0,99916616	0.000362283
ENSG00000072858	SIDT1	7,089429011	0,153076814	0,255206377	0,59981579	0,548629009	0,99916616	0.000362283
ENSG00000072864	NDE1	130,8160261	0,090232578	0,279247484	0,323127631	0,746598585	0,99916616	0.000362283
ENSG00000072952	MRVI1	0,718549239	-0,199197601	0,170349817	-1,169344378	0,24226491	0,99916616	0.000362283
ENSG00000072954	TMEM38A	67,57592261	0,06541603	0,282488422	0,231570659	0,816871499	0,99916616	0.000362283
ENSG00000072958	AP1M1	772,0490848	0,074223213	0,241993047	0,306716304	0,759059319	0,99916616	0.000362283
ENSG00000073008	PVR	448,8720165	-0,057799695	0,237559381	-0,243306305	0,807768121	0,99916616	0.000362283
ENSG00000073060	SCARB1	801,654903	-0,15206647	0,298231842	-0,509893475	0,610126094	0,99916616	0.000362283
ENSG00000073067	CYP2W1	0,298434124	-0,064433197	0,099579611	-0,6470521	0,517598225	0,99916616	0.000362283
ENSG00000073111	MCM2	1265,064878	-0,024801378	0,299267841	-0,082873515	0,933952114	0,99916616	0.000362283
ENSG00000073150	PANX2	47,80704876	0,371918564	0,287245879	1,294774237	0,195398122	0,99916616	0.000362283
ENSG00000073169	SELENOO	91,15758123	-0,311515009	0,231846298	-1,343627277	0,179068945	0,99916616	0.000362283
ENSG00000073282	TP63	13,57727174	0,106115753	0,275459917	0,385231197	0,700066132	0,99916616	0.000362283
ENSG00000073331	ALPK1	62,50521815	-0,112638653	0,218594567	-0,515285693	0,606353395	0,99916616	0.000362283
ENSG00000073350	LLGL2	151,1285756	-0,219515567	0,299030849	-0,734090038	0,462893865	0,99916616	0.000362283
ENSG00000073417	PDE8A	17,86000129	-0,10661186	0,291389161	-0,365874487	0,714458735	0,99916616	0.000362283
ENSG00000073464	CLCN4	157,46441	0,511086109	0,278208095	1,837064116	0,066200431	0,99916616	0.000362283
ENSG00000073536	NLE1	120,4755926	0,06902797	0,23604483	0,292435846	0,769953404	0,99916616	0.000362283
ENSG00000073578	SDHA	897,0082663	-0,217603297	0,299373759	-0,726861625	0,467310727	0,99916616	0.000362283
ENSG00000073584	SMARCE1	591,3242326	-0,10737529	0,229526098	-0,46781299	0,63991833	0,99916616	0.000362283
ENSG00000073614	KDM5A	825,4794739	0,135050614	0,195180172	0,69192794	0,488982583	0,99916616	0.000362283
ENSG00000073670	ADAM11	5,830072785	-0,207661304	0,283868115	-0,731541491	0,464448471	0,99916616	0.000362283
ENSG00000073711	PPP2R3A	43,62341544	0,083852861	0,26344768	0,318290374	0,750264686	0,99916616	0.000362283
ENSG00000073712	FERMT2	7,557639307	-0,022433087	0,273866918	-0,081912367	0,9347164	0,99916616	0.000362283
ENSG00000073734	ABCB11	0,106587201	0,015219632	0,099417916	0,153087419	0,878329337	0,99916616	0.000362283
ENSG00000073737	DHRS9	632,9170483	-0,146028253	0,265813791	-0,549362968	0,582756383	0,99916616	0.000362283
ENSG00000073754	CD5L	2,655103925	-0,025097053	0,221027378	-0,113547261	0,909596696	0,99916616	0.000362283
ENSG00000073756	PTGS2	27,60904332	0,134394669	0,288480454	0,46587097	0,641307862	0,99916616	0.000362283
ENSG00000073792	IGF2BP2	1960,71163	0,177245542	0,241082221	0,735207853	0,462212917	0,99916616	0.000362283
ENSG00000073803	MAP3K13	596,8224711	0,031391791	0,235878146	0,13308478	0,894126332	0,99916616	0.000362283
ENSG00000073849	ST6GAL1	169,314253	-0,216484836	0,276376604	-0,783296533	0,433452999	0,99916616	0.000362283
ENSG00000073861	TBX21	1,025552746	0,061615165	0,162985447	0,378040898	0,705400212	0,99916616	0.000362283
ENSG00000073910	FRY	320,7392574	0,221941055	0,203417591	1,091061267	0,275245925	0,99916616	0.000362283
ENSG00000073921	PICALM	604,4512971	-0,019776641	0,250155627	-0,079057349	0,936987008	0,99916616	0.000362283
ENSG00000073969	NSF	450,0277726	-0,156492262	0,299898501	-0,521817419	0,601797461	0,99916616	0.000362283
ENSG00000074054	CLASP1	190,7991905	0,258250393	0,287934789	0,896905838	0,369769165	0,99916616	0.000362283
ENSG00000074071	MRPS34	1730,967478	-0,108321247	0,233199743	-0,464499855	0,642289663	0,99916616	0.000362283
ENSG00000074181	NOTCH3	1,014318263	-0,094455303	0,18571979	-0,508590401	0,611039359	0,99916616	0.000362283
ENSG00000074201	CLNS1A	720,6725008	0,092684795	0,262625008	0,352916867	0,724150766	0,99916616	0.000362283
ENSG00000074211	PPP2R2C	1,296865039	-0,074292091	0,162875505	-0,456128077	0,648297881	0,99916616	0.000362283
ENSG00000074219	TEAD2	25,16693464	-0,507892747	0,289707724	-1,753121183	0,079581208	0,99916616	0.000362283
ENSG00000074317	SNCB	0,399085388	0,069190152	0,100058926	0,691494053	0,489255117	0,99916616	0.000362283
ENSG00000074319	TSG101	357,5108478	0,407974476	0,260649684	1,565221446	0,117530995	0,99916616	0.000362283
ENSG00000074356	NCBP3	246,971891	0,366656656	0,233487315	1,570349365	0,116333856	0,99916616	0.000362283
ENSG00000074370	ATP2A3	57,51602384	-0,168894484	0,276663028	-0,610470019	0,541550498	0,99916616	0.000362283
ENSG00000074410	CA12	16,74971612	-0,372101802	0,297058752	-1,252620227	0,21034395	0,99916616	0.000362283
ENSG00000074416	MGLL	106,4110349	-0,043653279	0,239007742	-0,182643786	0,855077526	0,99916616	0.000362283
ENSG00000074582	BCS1L	160,0865504	-0,049224117	0,194833379	-0,252647247	0,800540816	0,99916616	0.000362283
ENSG00000074590	NUAK1	8,379398532	0,331680573	0,292310342	1,13468641	0,256506734	0,99916616	0.000362283
ENSG00000074603	DPP8	387,7187537	0,017438552	0,244988955	0,071180971	0,943253726	0,99916616	0.000362283
ENSG00000074621	SLC24A1	31,81471171	-0,202572418	0,290646455	-0,696971919	0,485820367	0,99916616	0.000362283
ENSG00000074657	ZNF532	148,9192613	0,031290485	0,24715161	0,126604414	0,899253503	0,99916616	0.000362283
ENSG00000074695	LMAN1	3785,433946	-0,10159426	0,165014954	-0,615666987	0,53811433	0,99916616	0.000362283
ENSG00000074696	HACD3	714,4644709	-0,084745027	0,235003693	-0,360611468	0,718389915	0,99916616	0.000362283
ENSG00000074706	IPCEF1	316,9324819	0,071997342	0,242387338	0,297034255	0,766440357	0,99916616	0.000362283
ENSG00000074755	ZZEF1	94,49502635	0,432446822	0,26962008	1,603911776	0,108733501	0,99916616	0.000362283
ENSG00000074771	NOX3	0,375306467	-0,045661159	0,099417916	-0,459285016	0,646029506	0,99916616	0.000362283
ENSG00000074800	ENO1	13551,07196	-0,228395835	0,194495474	-1,174298975	0,240275294	0,99916616	0.000362283
ENSG00000074803	SLC12A1	0,144948246	0,015219632	0,099417916	0,153087419	0,878329337	0,99916616	0.000362283
ENSG00000074842	MYDGF	2723,956744	-0,083162671	0,295766664	-0,281176622	0,778574935	0,99916616	0.000362283
ENSG00000074855	ANO8	139,8355476	-0,255622067	0,29905008	-0,854780133	0,392672879	0,99916616	0.000362283
ENSG00000074935	TUBE1	48,14080087	-0,168495648	0,297151556	-0,567036063	0,570689681	0,99916616	0.000362283
ENSG00000074964	ARHGEF10L	391,4794941	-0,15129138	0,290557185	-0,520693989	0,602579962	0,99916616	0.000362283
ENSG00000074966	TXK	1,130689431	-0,028315634	0,201732828	-0,140362052	0,888373939	0,99916616	0.000362283
ENSG00000075073	TACR2	1,268168945	-0,224860543	0,155899005	-1,44234752	0,149204361	0,99916616	0.000362283
ENSG00000075089	ACTR6	107,6492939	0,149947176	0,236116877	0,635054882	0,525392622	0,99916616	0.000362283
ENSG00000075131	TIPIN	349,7269068	-0,051703494	0,234228389	-0,220739657	0,825295151	0,99916616	0.000362283
ENSG00000075142	SRI	387,5354072	-0,050839177	0,297310806	-0,170996733	0,864226334	0,99916616	0.000362283
ENSG00000075151	EIF4G3	1118,875266	0,188605614	0,194888482	0,967761729	0,333163381	0,99916616	0.000362283
ENSG00000075188	NUP37	202,8213018	0,162696891	0,284623716	0,571620994	0,567578769	0,99916616	0.000362283
ENSG00000075213	SEMA3A	49,28163135	0,225212781	0,240572347	0,936154066	0,349193869	0,99916616	0.000362283
ENSG00000075218	GTSE1	742,976093	-0,035041494	0,188249341	-0,186144048	0,8523318	0,99916616	0.000362283
ENSG00000075223	SEMA3C	1,219277117	0,126453807	0,157190947	0,804459857	0,421131444	0,99916616	0.000362283
ENSG00000075234	TTC38	125,8532108	0,103313527	0,181670838	0,568685256	0,569569755	0,99916616	0.000362283
ENSG00000075239	ACAT1	301,4450925	0,359349862	0,263651582	1,362972522	0,172891171	0,99916616	0.000362283
ENSG00000075240	GRAMD4	40,38750597	0,294434927	0,298851372	0,985221937	0,324515067	0,99916616	0.000362283
ENSG00000075275	CELSR1	48,7538719	-0,219775258	0,281263075	-0,781386814	0,434575024	0,99916616	0.000362283
ENSG00000075292	ZNF638	672,3955092	0,1297038	0,239797366	0,540889178	0,58858397	0,99916616	0.000362283
ENSG00000075336	TIMM21	327,8766656	0,224943928	0,223786989	1,005169821	0,314815084	0,99916616	0.000362283
ENSG00000075340	ADD2	275,1544072	0,213150254	0,28633307	0,744413678	0,456626246	0,99916616	0.000362283
ENSG00000075391	RASAL2	357,1728165	0,310926325	0,252387688	1,231939352	0,21797174	0,99916616	0.000362283
ENSG00000075399	VPS9D1	16,33191059	0,308647118	0,289073983	1,067709777	0,285651447	0,99916616	0.000362283
ENSG00000075407	ZNF37A	172,3621878	-0,142384224	0,195970765	-0,726558498	0,46749646	0,99916616	0.000362283
ENSG00000075413	MARK3	744,2475853	0,092880473	0,156757659	0,592509954	0,553509157	0,99916616	0.000362283
ENSG00000075415	SLC25A3	3687,341835	-0,1290441	0,299813307	-0,43041485	0,666893895	0,99916616	0.000362283
ENSG00000075420	FNDC3B	311,5095881	0,25024959	0,16394158	1,526455886	0,126896369	0,99916616	0.000362283
ENSG00000075426	FOSL2	229,4770684	0,212526905	0,263938193	0,805214671	0,420695812	0,99916616	0.000362283
ENSG00000075539	FRYL	282,839416	-0,205329881	0,271508	-0,756257203	0,449495002	0,99916616	0.000362283
ENSG00000075568	TMEM131	225,9862244	0,018636886	0,239107866	0,077943425	0,937873056	0,99916616	0.000362283
ENSG00000075618	FSCN1	5495,105893	-0,231221155	0,23441974	-0,98635531	0,323958787	0,99916616	0.000362283
ENSG00000075624	ACTB	14617,868	0,063564418	0,161764633	0,392943853	0,694360951	0,99916616	0.000362283
ENSG00000075643	MOCOS	10,85990213	-0,300807113	0,288477243	-1,042741221	0,297068161	0,99916616	0.000362283
ENSG00000075651	PLD1	80,1412306	0,066952384	0,210617793	0,317885695	0,750571644	0,99916616	0.000362283
ENSG00000075702	WDR62	90,2468348	0,276095075	0,285161548	0,968205836	0,332941581	0,99916616	0.000362283
ENSG00000075711	DLG1	261,3687311	0,029233617	0,230143394	0,12702349	0,898921806	0,99916616	0.000362283
ENSG00000075785	RAB7A	1529,449338	-0,023222102	0,131329706	-0,176822915	0,859647489	0,99916616	0.000362283
ENSG00000075790	BCAP29	598,3990817	-0,047003902	0,221823349	-0,211897901	0,832186688	0,99916616	0.000362283
ENSG00000075826	SEC31B	23,6730366	0,095366046	0,294885826	0,323399896	0,746392408	0,99916616	0.000362283
ENSG00000075856	SART3	765,8329536	0,158105364	0,218464426	0,723712173	0,469242458	0,99916616	0.000362283
ENSG00000075884	ARHGAP15	274,3038053	0,051455868	0,254730842	0,202000935	0,839915993	0,99916616	0.000362283
ENSG00000075914	EXOSC7	430,9075597	-0,296212897	0,256914767	-1,152961741	0,248926088	0,99916616	0.000362283
ENSG00000075945	KIFAP3	65,40207106	0,15905875	0,224921097	0,707175771	0,479457253	0,99916616	0.000362283
ENSG00000075975	MKRN2	154,4244256	-0,107658491	0,294986382	-0,364960886	0,715140604	0,99916616	0.000362283
ENSG00000076003	MCM6	1063,051717	0,033388485	0,227601908	0,146696857	0,883371299	0,99916616	0.000362283
ENSG00000076043	REXO2	244,4504447	-0,138554151	0,300053739	-0,461764453	0,644250245	0,99916616	0.000362283
ENSG00000076053	RBM7	52,73609378	0,040952126	0,273376674	0,149801099	0,880921542	0,99916616	0.000362283
ENSG00000076067	RBMS2	18,81086611	-0,232939891	0,275017344	-0,847000728	0,396994716	0,99916616	0.000362283
ENSG00000076108	BAZ2A	781,1749098	0,04751456	0,18706352	0,254002276	0,7994938	0,99916616	0.000362283
ENSG00000076201	PTPN23	204,0917494	-0,184618719	0,201979824	-0,914045352	0,360693016	0,99916616	0.000362283
ENSG00000076242	MLH1	219,6424456	-0,137025784	0,26483015	-0,517410062	0,604869937	0,99916616	0.000362283
ENSG00000076248	UNG	778,6168382	0,099894976	0,274744586	0,363592154	0,716162587	0,99916616	0.000362283
ENSG00000076258	FMO4	8,7523713	0,464943242	0,300474337	1,547364231	0,121775441	0,99916616	0.000362283
ENSG00000076321	KLHL20	359,8798512	0,135761979	0,177750093	0,763780076	0,444998312	0,99916616	0.000362283
ENSG00000076351	SLC46A1	14,56546047	-0,199621222	0,28704004	-0,695447304	0,486775025	0,99916616	0.000362283
ENSG00000076356	PLXNA2	0,297017979	-0,02653983	0,099562247	-0,266565197	0,789803955	0,99916616	0.000362283
ENSG00000076382	SPAG5	365,834851	-0,179095015	0,28305047	-0,632731733	0,526908843	0,99916616	0.000362283
ENSG00000076513	ANKRD13A	423,5156048	0,237427564	0,271864193	0,873331504	0,382482414	0,99916616	0.000362283
ENSG00000076554	TPD52	408,5612919	-0,16427329	0,190193899	-0,863714823	0,387744569	0,99916616	0.000362283
ENSG00000076555	ACACB	90,64136536	-0,31419625	0,217892557	-1,441977892	0,149308611	0,99916616	0.000362283
ENSG00000076604	TRAF4	59,51752198	0,065126815	0,299839842	0,21720534	0,828048323	0,99916616	0.000362283
ENSG00000076641	PAG1	889,5525441	0,019484729	0,154824215	0,125850655	0,899850143	0,99916616	0.000362283
ENSG00000076650	GPATCH1	233,68474	-0,0711395	0,201029789	-0,353875415	0,723432253	0,99916616	0.000362283
ENSG00000076662	ICAM3	165,0497982	-0,086819089	0,238877356	-0,363446291	0,716271527	0,99916616	0.000362283
ENSG00000076685	NT5C2	335,6090407	0,090454748	0,21701587	0,416811671	0,676816165	0,99916616	0.000362283
ENSG00000076716	GPC4	80,98547745	-0,024607574	0,281514049	-0,087411529	0,930344406	0,99916616	0.000362283
ENSG00000076770	MBNL3	177,5410147	0,205028994	0,258000727	0,794683784	0,426797468	0,99916616	0.000362283
ENSG00000076826	CAMSAP3	7,786223763	-0,032368975	0,28250268	-0,114579355	0,908778544	0,99916616	0.000362283
ENSG00000076864	RAP1GAP	10,95862072	-0,094223784	0,296116803	-0,318198032	0,750334726	0,99916616	0.000362283
ENSG00000076928	ARHGEF1	89,42184995	0,015884748	0,300482407	0,052864153	0,957840146	0,99916616	0.000362283
ENSG00000077044	DGKD	702,4043689	0,337165725	0,283198012	1,190565294	0,233824283	0,99916616	0.000362283
ENSG00000077063	CTTNBP2	2,406815696	0,017202378	0,227392134	0,075650715	0,939696987	0,99916616	0.000362283
ENSG00000077097	TOP2B	1011,249898	-0,139644208	0,190462322	-0,733185475	0,463445313	0,99916616	0.000362283
ENSG00000077147	TM9SF3	2300,349889	0,201985164	0,233887475	0,863599746	0,387807804	0,99916616	0.000362283
ENSG00000077150	NFKB2	577,7132604	0,182710828	0,288841984	0,632563262	0,527018884	0,99916616	0.000362283
ENSG00000077152	UBE2T	341,4779704	0,099422055	0,289438833	0,343499365	0,731222818	0,99916616	0.000362283
ENSG00000077157	PPP1R12B	102,1088884	-0,26308568	0,284300798	-0,925377916	0,354769362	0,99916616	0.000362283
ENSG00000077235	GTF3C1	127,6306658	0,128836124	0,199130682	0,646992835	0,517636581	0,99916616	0.000362283
ENSG00000077238	IL4R	201,4106774	-0,039100191	0,253506691	-0,154237314	0,877422622	0,99916616	0.000362283
ENSG00000077254	USP33	526,5938054	0,094404954	0,21662292	0,435803162	0,662979549	0,99916616	0.000362283
ENSG00000077264	PAK3	0,375306467	-0,045661159	0,099417916	-0,459285016	0,646029506	0,99916616	0.000362283
ENSG00000077274	CAPN6	1,308437842	-0,325533559	0,203103153	-1,602799141	0,108979007	0,99916616	0.000362283
ENSG00000077312	SNRPA	1304,71158	0,311172105	0,28575805	1,088935572	0,276182298	0,99916616	0.000362283
ENSG00000077348	EXOSC5	353,5007821	0,052411628	0,273292029	0,191778839	0,847915447	0,99916616	0.000362283
ENSG00000077380	DYNC1I2	1550,421683	-0,04211576	0,161692372	-0,260468443	0,794502454	0,99916616	0.000362283
ENSG00000077420	APBB1IP	913,3455631	-0,032592227	0,281924406	-0,115606263	0,907964599	0,99916616	0.000362283
ENSG00000077454	LRCH4	0,729001309	-0,106191748	0,111074566	-0,95604018	0,339051935	0,99916616	0.000362283
ENSG00000077458	FAM76B	244,6503567	0,280523697	0,273521904	1,025598655	0,305080802	0,99916616	0.000362283
ENSG00000077463	SIRT6	355,7865738	-0,306119829	0,205561522	-1,489188374	0,136437772	0,99916616	0.000362283
ENSG00000077498	TYR	0,143522395	-0,025367562	0,099417916	-0,255160871	0,798598851	0,99916616	0.000362283
ENSG00000077514	POLD3	616,5013108	0,166185717	0,205118624	0,810193212	0,417829138	0,99916616	0.000362283
ENSG00000077549	CAPZB	3163,710715	0,081072151	0,27989297	0,289654117	0,772080862	0,99916616	0.000362283
ENSG00000077585	GPR137B	49,50556399	-0,264029781	0,297334605	-0,887988737	0,37454681	0,99916616	0.000362283
ENSG00000077684	JADE1	440,9304424	-0,122291798	0,185219141	-0,660254645	0,50909043	0,99916616	0.000362283
ENSG00000077713	SLC25A43	61,57600446	-0,304655574	0,275405028	-1,106209193	0,268635985	0,99916616	0.000362283
ENSG00000077721	UBE2A	741,092426	-0,066792416	0,299290575	-0,223169124	0,823403881	0,99916616	0.000362283
ENSG00000077782	FGFR1	1028,212372	0,288597577	0,207905411	1,388119607	0,165100627	0,99916616	0.000362283
ENSG00000077935	SMC1B	192,6390916	0,375842259	0,209081318	1,797588915	0,072242176	0,99916616	0.000362283
ENSG00000077942	FBLN1	25,81500501	-0,08434225	0,300504454	-0,280668884	0,778964377	0,99916616	0.000362283
ENSG00000077984	CST7	60,5510289	0,699050365	0,275047131	2,541565739	0,011035719	0,99916616	0.000362283
ENSG00000078018	MAP2	2,091594621	-0,302954304	0,232478291	-1,303150942	0,192523235	0,99916616	0.000362283
ENSG00000078043	PIAS2	166,9140408	-0,349321214	0,197764476	-1,766349656	0,077337206	0,99916616	0.000362283
ENSG00000078053	AMPH	0,27877316	-0,02653983	0,099562247	-0,266565197	0,789803955	0,99916616	0.000362283
ENSG00000078070	MCCC1	233,0671343	-0,211662992	0,299062236	-0,707755665	0,479097003	0,99916616	0.000362283
ENSG00000078081	LAMP3	1,763381845	-0,013533395	0,229259867	-0,059030809	0,952927569	0,99916616	0.000362283
ENSG00000078098	FAP	0,546243471	-0,040912615	0,120280954	-0,340142091	0,733749526	0,99916616	0.000362283
ENSG00000078114	NEBL	18,43535265	0,462380939	0,286577777	1,613457065	0,106645244	0,99916616	0.000362283
ENSG00000078124	ACER3	191,5582563	0,035085291	0,231376024	0,151637539	0,879472824	0,99916616	0.000362283
ENSG00000078140	UBE2K	1556,260018	0,060470106	0,158165055	0,382322797	0,702221947	0,99916616	0.000362283
ENSG00000078142	PIK3C3	141,2544152	0,111522911	0,19758038	0,564443245	0,572452515	0,99916616	0.000362283
ENSG00000078177	N4BP2	220,8507771	0,267661484	0,226745026	1,180451401	0,237820729	0,99916616	0.000362283
ENSG00000078237	TIGAR	26,39380824	0,217760166	0,284949187	0,764207009	0,44474389	0,99916616	0.000362283
ENSG00000078246	TULP3	82,32349673	0,362679406	0,281777291	1,287113681	0,198054668	0,99916616	0.000362283
ENSG00000078269	SYNJ2	474,8836229	0,209408933	0,154056303	1,359301303	0,174051131	0,99916616	0.000362283
ENSG00000078295	ADCY2	0,319761604	0,057724811	0,099619353	0,579453781	0,562283024	0,99916616	0.000362283
ENSG00000078304	PPP2R5C	979,0173486	-0,012070672	0,183810347	-0,065669163	0,947641224	0,99916616	0.000362283
ENSG00000078319	PMS2P1	33,27725854	0,258530955	0,298311547	0,866647493	0,386135183	0,99916616	0.000362283
ENSG00000078328	RBFOX1	0,249690379	0,035513229	0,099417916	0,357211564	0,720933429	0,99916616	0.000362283
ENSG00000078369	GNB1	3494,957763	0,023891662	0,123188112	0,193944544	0,846219305	0,99916616	0.000362283
ENSG00000078399	HOXA9	392,2954897	-0,079953418	0,294400586	-0,271580364	0,785944699	0,99916616	0.000362283
ENSG00000078401	EDN1	0,868263628	0,065846301	0,109015857	0,604006641	0,545839227	0,99916616	0.000362283
ENSG00000078403	MLLT10	349,4790346	0,206810257	0,189193305	1,093116149	0,274342807	0,99916616	0.000362283
ENSG00000078579	FGF20	0,5629597	-0,064453362	0,099580189	-0,647250849	0,517469607	0,99916616	0.000362283
ENSG00000078596	ITM2A	1,042008619	0,135029145	0,162075855	0,833123139	0,404775285	0,99916616	0.000362283
ENSG00000078618	NRDC	2896,277982	0,273725378	0,271010405	1,010017968	0,312486682	0,99916616	0.000362283
ENSG00000078668	VDAC3	2776,689532	-0,252930047	0,275704061	-0,917396886	0,358934704	0,99916616	0.000362283
ENSG00000078674	PCM1	2513,50736	0,258182885	0,207815465	1,242366084	0,214101523	0,99916616	0.000362283
ENSG00000078687	TNRC6C	305,6233705	0,211966923	0,193241728	1,096900372	0,272684946	0,99916616	0.000362283
ENSG00000078699	CBFA2T2	98,93731971	0,221322537	0,254336631	0,870195284	0,384193693	0,99916616	0.000362283
ENSG00000078747	ITCH	151,4779496	0,152867049	0,276914265	0,552037465	0,580922685	0,99916616	0.000362283
ENSG00000078795	PKD2L2	1,277174679	0,138998577	0,192053109	0,723750727	0,469218784	0,99916616	0.000362283
ENSG00000078804	TP53INP2	21,50036436	-0,142646564	0,276713214	-0,515503259	0,606201393	0,99916616	0.000362283
ENSG00000078808	SDF4	3399,866448	-0,194814067	0,2505083	-0,777675099	0,436760576	0,99916616	0.000362283
ENSG00000078814	MYH7B	0,106587201	0,015219632	0,099417916	0,153087419	0,878329337	0,99916616	0.000362283
ENSG00000078900	TP73	34,63871681	0,347292362	0,289121747	1,201197647	0,229674542	0,99916616	0.000362283
ENSG00000078902	TOLLIP	526,2931898	0,451352462	0,285825131	1,579120984	0,114308309	0,99916616	0.000362283
ENSG00000078967	UBE2D4	103,288762	0,053321527	0,230403555	0,23142667	0,816983347	0,99916616	0.000362283
ENSG00000079102	RUNX1T1	7,372422961	-0,158436213	0,253876857	-0,624067174	0,53258347	0,99916616	0.000362283
ENSG00000079134	THOC1	262,497805	0,061531053	0,178010095	0,34566047	0,729597895	0,99916616	0.000362283
ENSG00000079150	FKBP7	49,6291774	-0,156623031	0,298363393	-0,524940507	0,599624549	0,99916616	0.000362283
ENSG00000079156	OSBPL6	4,51339767	-0,133046575	0,258726558	-0,51423625	0,607086826	0,99916616	0.000362283
ENSG00000079215	SLC1A3	151,989487	0,02444732	0,266328325	0,091793915	0,926861779	0,99916616	0.000362283
ENSG00000079246	XRCC5	5003,69301	0,055800068	0,189197159	0,294930793	0,768046748	0,99916616	0.000362283
ENSG00000079263	SP140	4,763382947	-0,057238026	0,280208828	-0,204269176	0,838143156	0,99916616	0.000362283
ENSG00000079277	MKNK1	364,9944302	-0,316168745	0,233107384	-1,356322308	0,174996641	0,99916616	0.000362283
ENSG00000079308	TNS1	49,03453743	0,023490494	0,249299197	0,094226111	0,924929544	0,99916616	0.000362283
ENSG00000079313	REXO1	83,05945835	0,416398097	0,295056967	1,411246452	0,158171958	0,99916616	0.000362283
ENSG00000079335	CDC14A	38,99555766	0,330736613	0,295969321	1,117469241	0,263793744	0,99916616	0.000362283
ENSG00000079337	RAPGEF3	3,973630811	-0,200865993	0,270393234	-0,742866197	0,457562693	0,99916616	0.000362283
ENSG00000079385	CEACAM1	0,106587201	0,015219632	0,099417916	0,153087419	0,878329337	0,99916616	0.000362283
ENSG00000079387	SENP1	158,3934173	0,290471783	0,243349954	1,193638129	0,232619552	0,99916616	0.000362283
ENSG00000079432	CIC	268,8205634	0,354702668	0,293669974	1,207827492	0,227113624	0,99916616	0.000362283
ENSG00000079435	LIPE	28,6108786	-0,08241695	0,29270719	-0,281567904	0,778274854	0,99916616	0.000362283
ENSG00000079459	FDFT1	2046,018095	-0,09996977	0,251419727	-0,397621028	0,690909558	0,99916616	0.000362283
ENSG00000079482	OPHN1	15,56947732	-0,048612855	0,291503704	-0,166765824	0,867554311	0,99916616	0.000362283
ENSG00000079616	KIF22	815,0889841	-0,287093266	0,189193318	-1,517459864	0,12915062	0,99916616	0.000362283
ENSG00000079691	CARMIL1	8,806044418	-0,164675644	0,298646797	-0,551406027	0,58135537	0,99916616	0.000362283
ENSG00000079739	PGM1	100,8945198	-0,181238441	0,270503865	-0,670003147	0,502855784	0,99916616	0.000362283
ENSG00000079785	DDX1	1914,481359	0,05407811	0,176750617	0,305957121	0,759637294	0,99916616	0.000362283
ENSG00000079805	DNM2	923,1414006	-0,083890954	0,142590636	-0,58833424	0,556307967	0,99916616	0.000362283
ENSG00000079819	EPB41L2	4142,634509	0,097748941	0,126859443	0,770529483	0,440985873	0,99916616	0.000362283
ENSG00000079841	RIMS1	1,803393948	-0,037213788	0,16367322	-0,227366382	0,820138859	0,99916616	0.000362283
ENSG00000079931	MOXD1	12,06899285	-0,045901831	0,3006223	-0,152689376	0,878643239	0,99916616	0.000362283
ENSG00000079950	STX7	164,3404929	0,021233229	0,228096976	0,093088603	0,925833171	0,99916616	0.000362283
ENSG00000079974	RABL2B	110,1691198	-0,069711955	0,229331455	-0,303979035	0,761143863	0,99916616	0.000362283
ENSG00000079999	KEAP1	1275,901387	-0,21271317	0,165055627	-1,288736249	0,197489796	0,99916616	0.000362283
ENSG00000080031	PTPRH	7,096169603	-0,031390859	0,272186464	-0,115328508	0,908184743	0,99916616	0.000362283
ENSG00000080189	SLC35C2	489,106217	0,025098301	0,222555073	0,112773439	0,910210177	0,99916616	0.000362283
ENSG00000080200	CRYBG3	127,5487319	0,193415523	0,290339016	0,666171312	0,505301608	0,99916616	0.000362283
ENSG00000080224	EPHA6	1,230652132	-0,197265082	0,189664871	-1,040071793	0,298306547	0,99916616	0.000362283
ENSG00000080298	RFX3	108,3342848	-0,106852955	0,234371674	-0,455912413	0,648452963	0,99916616	0.000362283
ENSG00000080345	RIF1	1973,784538	0,16915471	0,158197899	1,069260158	0,284952458	0,99916616	0.000362283
ENSG00000080371	RAB21	513,5989292	0,024499094	0,226834436	0,108004297	0,913992284	0,99916616	0.000362283
ENSG00000080493	SLC4A4	0,947629109	0,016873363	0,156994867	0,10747716	0,914410444	0,99916616	0.000362283
ENSG00000080503	SMARCA2	2496,993588	-0,01301704	0,191339689	-0,068031051	0,945760916	0,99916616	0.000362283
ENSG00000080546	SESN1	73,05660103	-0,218391648	0,29273149	-0,746047677	0,455638615	0,99916616	0.000362283
ENSG00000080561	MID2	14,49302645	-0,303373771	0,285515005	-1,062549309	0,287986385	0,99916616	0.000362283
ENSG00000080603	SRCAP	162,5962004	0,254469813	0,263454852	0,965895338	0,334096555	0,99916616	0.000362283
ENSG00000080608	PUM3	2911,083638	0,088870104	0,139651526	0,636370448	0,524534998	0,99916616	0.000362283
ENSG00000080644	CHRNA3	0,099478041	-0,025367562	0,099417916	-0,255160871	0,798598851	0,99916616	0.000362283
ENSG00000080709	KCNN2	144,9810445	0,299189703	0,191205289	1,564756417	0,117640034	0,99916616	0.000362283
ENSG00000080802	CNOT4	194,234988	0,070960008	0,233019144	0,30452437	0,760728429	0,99916616	0.000362283
ENSG00000080815	PSEN1	630,2994414	-0,089427996	0,161300057	-0,554420117	0,579291362	0,99916616	0.000362283
ENSG00000080819	CPOX	59,77464151	-0,0540155	0,292036822	-0,184961263	0,853259419	0,99916616	0.000362283
ENSG00000080822	CLDND1	60,6491598	-0,018125953	0,298715973	-0,060679559	0,951614411	0,99916616	0.000362283
ENSG00000080823	MOK	68,28397808	-0,267683811	0,28193275	-0,949459794	0,342386811	0,99916616	0.000362283
ENSG00000080824	HSP90AA1	54312,89587	0,061191078	0,169530412	0,360944548	0,718140901	0,99916616	0.000362283
ENSG00000080839	RBL1	555,1850579	0,064416342	0,19172989	0,335974439	0,736890142	0,99916616	0.000362283
ENSG00000080845	DLGAP4	129,889856	0,160957921	0,278548681	0,577844849	0,563368873	0,99916616	0.000362283
ENSG00000080947	CROCCP3	0,626841915	-0,00925628	0,120856885	-0,076588768	0,938950695	0,99916616	0.000362283
ENSG00000080986	NDC80	1132,878557	-0,123909472	0,183927376	-0,673686941	0,500510366	0,99916616	0.000362283
ENSG00000081019	RSBN1	354,9150848	-0,136761798	0,24316394	-0,562426311	0,573825597	0,99916616	0.000362283
ENSG00000081026	MAGI3	63,12037494	-0,094455454	0,300586191	-0,314237503	0,753340661	0,99916616	0.000362283
ENSG00000081041	CXCL2	2,167585176	0,075622037	0,177268481	0,426596071	0,66967356	0,99916616	0.000362283
ENSG00000081059	TCF7	111,5289574	0,157342421	0,238917459	0,658563932	0,510175831	0,99916616	0.000362283
ENSG00000081087	OSTM1	502,256412	0,195700801	0,166120797	1,178063219	0,238771404	0,99916616	0.000362283
ENSG00000081148	IMPG2	0,831328434	0,103033667	0,110357531	0,933635122	0,350492142	0,99916616	0.000362283
ENSG00000081154	PCNP	671,1718439	0,030656206	0,238705549	0,128426869	0,897811169	0,99916616	0.000362283
ENSG00000081177	EXD2	11,62312795	-0,083961395	0,295680904	-0,283959479	0,776441434	0,99916616	0.000362283
ENSG00000081181	ARG2	14,7070278	0,019180308	0,300621732	0,063802134	0,949127779	0,99916616	0.000362283
ENSG00000081189	MEF2C	1732,020943	0,354627702	0,26867272	1,319924489	0,186860231	0,99916616	0.000362283
ENSG00000081237	PTPRC	3252,505779	0,168018953	0,206058215	0,815395559	0,414845925	0,99916616	0.000362283
ENSG00000081277	PKP1	0,144948246	0,015219632	0,099417916	0,153087419	0,878329337	0,99916616	0.000362283
ENSG00000081307	UBA5	181,9106767	-0,12468948	0,240437382	-0,5185944	0,604043615	0,99916616	0.000362283
ENSG00000081320	STK17B	243,5850369	0,12904313	0,213182306	0,605318201	0,54496759	0,99916616	0.000362283
ENSG00000081377	CDC14B	70,34260359	-0,035774337	0,243401083	-0,146976902	0,883150252	0,99916616	0.000362283
ENSG00000081386	ZNF510	30,2480386	-0,076809299	0,289032154	-0,265746554	0,790434407	0,99916616	0.000362283
ENSG00000081479	LRP2	0,28704479	-0,045661159	0,099417916	-0,459285016	0,646029506	0,99916616	0.000362283
ENSG00000081665	ZNF506	43,74731339	-0,414533374	0,297966694	-1,391207079	0,164162641	0,99916616	0.000362283
ENSG00000081692	JMJD4	420,3933047	0,18410549	0,280804952	0,655634771	0,512059148	0,99916616	0.000362283
ENSG00000081760	AACS	278,786371	0,257094718	0,22565682	1,139317299	0,254570836	0,99916616	0.000362283
ENSG00000081791	KIAA0141	263,1020489	-0,236074965	0,16623992	-1,420085894	0,155582677	0,99916616	0.000362283
ENSG00000081803	CADPS2	34,10588154	-0,118545304	0,288105399	-0,411465055	0,68073156	0,99916616	0.000362283
ENSG00000081842	PCDHA6	0,10860045	-0,025367562	0,099417916	-0,255160871	0,798598851	0,99916616	0.000362283
ENSG00000081853	PCDHGA2	0,434844739	0,057724819	0,099619353	0,57945386	0,562282971	0,99916616	0.000362283
ENSG00000081870	HSPB11	927,1881764	-0,033220021	0,298895662	-0,111142532	0,911503322	0,99916616	0.000362283
ENSG00000081913	PHLPP1	468,6101682	0,301726847	0,267905657	1,126242913	0,260062714	0,99916616	0.000362283
ENSG00000081923	ATP8B1	25,35407194	0,120182214	0,287172588	0,418501692	0,67558035	0,99916616	0.000362283
ENSG00000081985	IL12RB2	144,8685883	-0,215288688	0,19298997	-1,115543408	0,264617628	0,99916616	0.000362283
ENSG00000082014	SMARCD3	132,1037809	-0,285415451	0,233283852	-1,22346853	0,221152783	0,99916616	0.000362283
ENSG00000082068	WDR70	470,5512409	0,149476943	0,204135745	0,732242866	0,464020345	0,99916616	0.000362283
ENSG00000082074	FYB1	300,8166455	0,108428944	0,191321593	0,566736574	0,570893168	0,99916616	0.000362283
ENSG00000082126	MPP4	0,159634155	0,035513229	0,099417916	0,357211564	0,720933429	0,99916616	0.000362283
ENSG00000082146	STRADB	74,11420642	-0,158517177	0,232217684	-0,682623192	0,494844975	0,99916616	0.000362283
ENSG00000082153	BZW1	703,3663715	-0,050015183	0,226215935	-0,221094873	0,825018562	0,99916616	0.000362283
ENSG00000082175	PGR	11,06800761	0,06913036	0,27576255	0,250687991	0,802055346	0,99916616	0.000362283
ENSG00000082196	C1QTNF3	7,97470573	-0,09346646	0,287042908	-0,325618427	0,744713069	0,99916616	0.000362283
ENSG00000082212	ME2	317,7967482	0,272189975	0,18607885	1,462766857	0,143531185	0,99916616	0.000362283
ENSG00000082213	C5orf22	453,3066952	-0,179909785	0,260850358	-0,68970496	0,490379746	0,99916616	0.000362283
ENSG00000082269	FAM135A	112,454745	0,297713865	0,258016542	1,153855732	0,248559321	0,99916616	0.000362283
ENSG00000082293	COL19A1	2,634575889	-0,200580706	0,258735488	-0,775234613	0,438201039	0,99916616	0.000362283
ENSG00000082397	EPB41L3	68,62533967	0,485242106	0,274766033	1,766019258	0,077392618	0,99916616	0.000362283
ENSG00000082458	DLG3	8,43197083	-0,351597119	0,294950427	-1,192054956	0,233239697	0,99916616	0.000362283
ENSG00000082482	KCNK2	2,866899883	-0,150470136	0,242498387	-0,620499534	0,53492896	0,99916616	0.000362283
ENSG00000082512	TRAF5	18,22604816	-0,217796782	0,300104905	-0,725735497	0,468000937	0,99916616	0.000362283
ENSG00000082515	MRPL22	652,9039919	-0,165349985	0,297403612	-0,555978401	0,57822562	0,99916616	0.000362283
ENSG00000082516	GEMIN5	194,9899181	0,033444696	0,215435984	0,15524192	0,876630602	0,99916616	0.000362283
ENSG00000082641	NFE2L1	425,7863771	-0,057921981	0,192093678	-0,301529865	0,76301048	0,99916616	0.000362283
ENSG00000082684	SEMA5B	0,143103178	0,015219632	0,099417916	0,153087419	0,878329337	0,99916616	0.000362283
ENSG00000082701	GSK3B	344,0286037	-0,080696347	0,208958359	-0,386183868	0,6993605	0,99916616	0.000362283
ENSG00000082781	ITGB5	28,13480527	-0,318829039	0,299128314	-1,065860451	0,286486729	0,99916616	0.000362283
ENSG00000082805	ERC1	158,1401681	0,129292243	0,255256373	0,506519157	0,612492245	0,99916616	0.000362283
ENSG00000082898	XPO1	1023,950766	-0,036911709	0,148769405	-0,248113573	0,804046534	0,99916616	0.000362283
ENSG00000082996	RNF13	175,0730837	-0,176573287	0,235061228	-0,751179973	0,452544351	0,99916616	0.000362283
ENSG00000083093	PALB2	54,80845947	0,060742142	0,230775809	0,263208445	0,792389922	0,99916616	0.000362283
ENSG00000083097	DOPEY1	42,1548777	-0,136924705	0,264884486	-0,516922326	0,605210382	0,99916616	0.000362283
ENSG00000083099	LYRM2	1723,477615	0,012727254	0,190524457	0,066801154	0,946740005	0,99916616	0.000362283
ENSG00000083123	BCKDHB	44,41145635	-0,056722638	0,277421146	-0,204464004	0,837990918	0,99916616	0.000362283
ENSG00000083223	ZCCHC6	367,6806856	0,179773489	0,221616068	0,811193387	0,417254623	0,99916616	0.000362283
ENSG00000083290	ULK2	20,23321467	-0,192206946	0,291782972	-0,658732566	0,510067517	0,99916616	0.000362283
ENSG00000083312	TNPO1	5741,485725	0,193148152	0,241660602	0,799253788	0,424143269	0,99916616	0.000362283
ENSG00000083444	PLOD1	620,724547	-0,174263825	0,159330346	-1,093726525	0,274074937	0,99916616	0.000362283
ENSG00000083454	P2RX5	24,36903939	-0,164402288	0,285334892	-0,576173095	0,564498189	0,99916616	0.000362283
ENSG00000083457	ITGAE	130,5841222	-0,045192213	0,282772466	-0,159818294	0,873024213	0,99916616	0.000362283
ENSG00000083520	DIS3	604,0951337	0,016318039	0,160880719	0,101429423	0,91920958	0,99916616	0.000362283
ENSG00000083535	PIBF1	82,18079208	-0,158756043	0,297707199	-0,533262358	0,593851981	0,99916616	0.000362283
ENSG00000083544	TDRD3	109,4504478	0,223142279	0,184193479	1,211455913	0,225720721	0,99916616	0.000362283
ENSG00000083635	NUFIP1	257,778191	-0,046798333	0,224189826	-0,208744234	0,834647907	0,99916616	0.000362283
ENSG00000083642	PDS5B	975,4367952	0,222192662	0,168903205	1,315502937	0,188340931	0,99916616	0.000362283
ENSG00000083720	OXCT1	306,7603905	-0,026968037	0,200868899	-0,134256904	0,89319943	0,99916616	0.000362283
ENSG00000083750	RRAGB	18,36625986	-0,112774852	0,286523253	-0,393597554	0,693878187	0,99916616	0.000362283
ENSG00000083782	EPYC	0,612846142	-0,094635623	0,105405999	-0,897820086	0,369281474	0,99916616	0.000362283
ENSG00000083799	CYLD	354,9449952	0,230552685	0,153669701	1,500313227	0,133533285	0,99916616	0.000362283
ENSG00000083807	SLC27A5	80,0806625	0,419675004	0,282673689	1,484662423	0,137633271	0,99916616	0.000362283
ENSG00000083812	ZNF324	47,00300953	0,22799638	0,278399984	0,818952561	0,41281348	0,99916616	0.000362283
ENSG00000083814	ZNF671	63,18577839	0,122102107	0,283968991	0,429983946	0,667207319	0,99916616	0.000362283
ENSG00000083817	ZNF416	20,06855213	-0,066156376	0,289719414	-0,228346368	0,81937698	0,99916616	0.000362283
ENSG00000083828	ZNF586	38,96338857	0,198195202	0,299662	0,661395846	0,508358489	0,99916616	0.000362283
ENSG00000083838	ZNF446	23,6978873	-0,334616086	0,30053476	-1,113402276	0,265535698	0,99916616	0.000362283
ENSG00000083844	ZNF264	223,47097	-0,193755262	0,158232055	-1,224500699	0,220763403	0,99916616	0.000362283
ENSG00000083845	RPS5	12012,82328	-0,045756844	0,186449111	-0,245411975	0,806137458	0,99916616	0.000362283
ENSG00000083857	FAT1	106,2607763	0,645032987	0,224625864	2,871588227	0,004084148	0,99916616	0.000362283
ENSG00000084070	SMAP2	10025,8661	0,17640717	0,193898543	0,909791107	0,362932685	0,99916616	0.000362283
ENSG00000084072	PPIE	2275,6768	0,086831465	0,21998712	0,394711586	0,693055751	0,99916616	0.000362283
ENSG00000084073	ZMPSTE24	6035,770237	0,110704207	0,173757791	0,637117947	0,524048019	0,99916616	0.000362283
ENSG00000084090	STARD7	3542,815481	-0,225195904	0,24402471	-0,922840578	0,356090291	0,99916616	0.000362283
ENSG00000084092	NOA1	186,5407582	-0,200978795	0,297193321	-0,676256096	0,498878063	0,99916616	0.000362283
ENSG00000084093	REST	1348,180791	0,082420852	0,16475456	0,500264468	0,61688887	0,99916616	0.000362283
ENSG00000084110	HAL	63,43396092	0,065872462	0,250053375	0,263433606	0,792216391	0,99916616	0.000362283
ENSG00000084112	SSH1	177,7629167	0,171866221	0,257312041	0,667929184	0,504178798	0,99916616	0.000362283
ENSG00000084234	APLP2	23463,15692	0,046777129	0,190786396	0,245180633	0,806316572	0,99916616	0.000362283
ENSG00000084444	FAM234B	19,1844566	-0,246402409	0,300531132	-0,819889798	0,412278933	0,99916616	0.000362283
ENSG00000084463	WBP11	875,6888213	0,194806649	0,241799879	0,805652384	0,420443312	0,99916616	0.000362283
ENSG00000084623	EIF3I	1992,064471	-0,106058095	0,154932715	-0,684542934	0,493632388	0,99916616	0.000362283
ENSG00000084628	NKAIN1	3,927997122	-0,19930252	0,260072981	-0,766333048	0,443478159	0,99916616	0.000362283
ENSG00000084652	TXLNA	408,5728433	-0,052536745	0,172113351	-0,305245033	0,760179537	0,99916616	0.000362283
ENSG00000084676	NCOA1	100,5660684	0,200119452	0,28966988	0,690853508	0,489657606	0,99916616	0.000362283
ENSG00000084693	AGBL5	140,34872	-0,11286777	0,189961493	-0,594161311	0,552404227	0,99916616	0.000362283
ENSG00000084710	EFR3B	5,496512575	0,344460873	0,240407592	1,432820275	0,151909205	0,99916616	0.000362283
ENSG00000084731	KIF3C	41,67621262	-0,077816105	0,251383615	-0,30955122	0,756902256	0,99916616	0.000362283
ENSG00000084754	HADHA	4609,214762	0,299265597	0,248213982	1,205675822	0,227942511	0,99916616	0.000362283
ENSG00000084764	MAPRE3	22,36459505	0,635393064	0,300510503	2,114378891	0,034482919	0,99916616	0.000362283
ENSG00000085063	CD59	237,3564308	-0,24016174	0,240592283	-0,998210485	0,318177303	0,99916616	0.000362283
ENSG00000085117	CD82	1361,105267	-0,13047234	0,200075058	-0,652116965	0,514325721	0,99916616	0.000362283
ENSG00000085185	BCORL1	31,85028967	-0,463826402	0,278411599	-1,665973702	0,095718652	0,99916616	0.000362283
ENSG00000085224	ATRX	1702,377123	0,106875822	0,152366671	0,701438321	0,483029514	0,99916616	0.000362283
ENSG00000085231	AK6	687,1293267	-0,108587396	0,289260771	-0,375396206	0,707365826	0,99916616	0.000362283
ENSG00000085265	FCN1	20,90778932	-0,488080866	0,300307091	-1,625272532	0,104104502	0,99916616	0.000362283
ENSG00000085274	MYNN	83,59309441	-0,044908529	0,221082184	-0,203130476	0,839033052	0,99916616	0.000362283
ENSG00000085276	MECOM	0,289896493	0,035513229	0,099417916	0,357211564	0,720933429	0,99916616	0.000362283
ENSG00000085365	SCAMP1	263,585056	-0,128218022	0,196214056	-0,653459921	0,513459819	0,99916616	0.000362283
ENSG00000085377	PREP	438,2845135	-0,18783466	0,286721241	-0,655112468	0,512395345	0,99916616	0.000362283
ENSG00000085382	HACE1	28,9438611	0,08314862	0,299531466	0,277595608	0,781322804	0,99916616	0.000362283
ENSG00000085433	WDR47	50,88745228	0,12536779	0,255150669	0,491348075	0,623180283	0,99916616	0.000362283
ENSG00000085449	WDFY1	412,4125272	0,143475142	0,22339052	0,64226155	0,520703375	0,99916616	0.000362283
ENSG00000085465	OVGP1	0,589245164	0,012218978	0,143439635	0,085185507	0,932113912	0,99916616	0.000362283
ENSG00000085491	SLC25A24	496,9938468	-0,090547843	0,255621811	-0,354225809	0,723169663	0,99916616	0.000362283
ENSG00000085511	MAP3K4	519,5735962	0,142843151	0,170468607	0,83794403	0,402062139	0,99916616	0.000362283
ENSG00000085514	PILRA	2,585963289	-0,103187009	0,230248761	-0,448154458	0,654041728	0,99916616	0.000362283
ENSG00000085552	IGSF9	2,067602725	-0,123965583	0,1739037	-0,7128404	0,475944523	0,99916616	0.000362283
ENSG00000085563	ABCB1	3,896272307	0,373331832	0,249076079	1,498866666	0,133908226	0,99916616	0.000362283
ENSG00000085644	ZNF213	79,6140139	-0,042892202	0,231387884	-0,185369266	0,852939413	0,99916616	0.000362283
ENSG00000085662	AKR1B1	574,8351699	-0,157182595	0,26615137	-0,59057594	0,554804589	0,99916616	0.000362283
ENSG00000085719	CPNE3	244,3270564	-0,224442766	0,211415357	-1,061619976	0,288408241	0,99916616	0.000362283
ENSG00000085721	RRN3	326,4601238	-0,018341403	0,295689404	-0,062029287	0,950539509	0,99916616	0.000362283
ENSG00000085733	CTTN	37,8686761	-0,197581578	0,300534401	-0,657434147	0,510901801	0,99916616	0.000362283
ENSG00000085741	WNT11	1,025341478	-0,286446856	0,173120549	-1,65460922	0,098003792	0,99916616	0.000362283
ENSG00000085760	MTIF2	814,2395994	-0,031803486	0,149052402	-0,213371176	0,831037461	0,99916616	0.000362283
ENSG00000085788	DDHD2	181,5623485	-0,262450744	0,283440316	-0,925947119	0,354473462	0,99916616	0.000362283
ENSG00000085831	TTC39A	3,642513231	-0,136556795	0,181102411	-0,754030793	0,450830732	0,99916616	0.000362283
ENSG00000085832	EPS15	364,9048674	-0,17668717	0,187632615	-0,941665549	0,346363898	0,99916616	0.000362283
ENSG00000085840	ORC1	280,591011	-0,136018972	0,261547447	-0,520054673	0,60302547	0,99916616	0.000362283
ENSG00000085871	MGST2	1143,446294	-0,065364159	0,296697102	-0,220306023	0,82563283	0,99916616	0.000362283
ENSG00000085872	CHERP	625,8836323	-0,168685968	0,158490705	-1,0643272	0,2871805	0,99916616	0.000362283
ENSG00000085978	ATG16L1	82,00207572	-0,291352443	0,300549309	-0,969399809	0,332345748	0,99916616	0.000362283
ENSG00000085982	USP40	310,9029506	0,184670481	0,261143366	0,707161296	0,479466248	0,99916616	0.000362283
ENSG00000085998	POMGNT1	117,6991286	-0,236006119	0,266249346	-0,886410135	0,37539656	0,99916616	0.000362283
ENSG00000085999	RAD54L	87,04657432	0,052346986	0,225983872	0,231640364	0,816817354	0,99916616	0.000362283
ENSG00000086061	DNAJA1	3026,326292	0,142705227	0,223570706	0,638300204	0,523278279	0,99916616	0.000362283
ENSG00000086062	B4GALT1	719,9137971	-0,161844823	0,300624006	-0,538362937	0,590326509	0,99916616	0.000362283
ENSG00000086065	CHMP5	782,2369943	0,057753213	0,300026583	0,192493652	0,84735554	0,99916616	0.000362283
ENSG00000086102	NFX1	1002,870971	-0,073968861	0,183711924	-0,402635054	0,687216718	0,99916616	0.000362283
ENSG00000086189	DIMT1	226,2370747	-0,069642252	0,172996402	-0,402564746	0,687268449	0,99916616	0.000362283
ENSG00000086200	IPO11	137,91014	0,060341726	0,211041946	0,285922903	0,774937172	0,99916616	0.000362283
ENSG00000086205	FOLH1	2,981338601	-0,145155382	0,200056521	-0,72557186	0,468101277	0,99916616	0.000362283
ENSG00000086232	EIF2AK1	1144,849099	-0,106381302	0,185056349	-0,574858971	0,56538668	0,99916616	0.000362283
ENSG00000086288	NME8	0,10860045	-0,025367562	0,099417916	-0,255160871	0,798598851	0,99916616	0.000362283
ENSG00000086289	EPDR1	206,9786684	0,054996643	0,219874211	0,250127757	0,802488551	0,99916616	0.000362283
ENSG00000086300	SNX10	563,4413564	0,130662528	0,228170775	0,572652341	0,566880113	0,99916616	0.000362283
ENSG00000086475	SEPHS1	774,8145765	-0,121910042	0,21816855	-0,558788342	0,57630618	0,99916616	0.000362283
ENSG00000086504	MRPL28	353,2406115	-0,029719444	0,199868276	-0,148695153	0,881794186	0,99916616	0.000362283
ENSG00000086506	HBQ1	2,263643699	-0,199881742	0,206920988	-0,965980995	0,334053691	0,99916616	0.000362283
ENSG00000086544	ITPKC	32,31621915	0,120367226	0,29564741	0,407130999	0,683911777	0,99916616	0.000362283
ENSG00000086548	CEACAM6	19,56651395	0,056263652	0,285218214	0,197265283	0,843619945	0,99916616	0.000362283
ENSG00000086589	RBM22	1050,217835	0,084212267	0,148450425	0,56727535	0,570527122	0,99916616	0.000362283
ENSG00000086598	TMED2	1009,625739	0,272666376	0,229329935	1,18896984	0,234451536	0,99916616	0.000362283
ENSG00000086619	ERO1B	195,08245	0,188418258	0,255470402	0,737534589	0,460797317	0,99916616	0.000362283
ENSG00000086666	ZFAND6	212,1316864	-0,040492474	0,253077035	-0,160000588	0,872880611	0,99916616	0.000362283
ENSG00000086696	HSD17B2	0,239451233	0,050516695	0,099541138	0,507495653	0,611807085	0,99916616	0.000362283
ENSG00000086712	TXLNG	334,2149867	0,21163541	0,190134246	1,113084122	0,265672302	0,99916616	0.000362283
ENSG00000086730	LAT2	1552,52306	-0,202956398	0,186994889	-1,085357995	0,277763129	0,99916616	0.000362283
ENSG00000086758	HUWE1	1175,810005	0,425957967	0,296618816	1,436044999	0,150989537	0,99916616	0.000362283
ENSG00000086827	ZW10	335,3607981	-0,243131308	0,287107335	-0,846830708	0,397089489	0,99916616	0.000362283
ENSG00000086848	ALG9	25,91772118	0,357623631	0,296714558	1,205278344	0,228095867	0,99916616	0.000362283
ENSG00000087008	ACOX3	402,6852266	0,119129906	0,2465467	0,483194081	0,628957938	0,99916616	0.000362283
ENSG00000087053	MTMR2	275,5496576	-0,24763308	0,287455988	-0,86146433	0,388982359	0,99916616	0.000362283
ENSG00000087074	PPP1R15A	240,4801366	0,187867166	0,269109952	0,698105604	0,485111153	0,99916616	0.000362283
ENSG00000087076	HSD17B14	5,207832727	0,2736555	0,267747543	1,022065401	0,306749948	0,99916616	0.000362283
ENSG00000087077	TRIP6	792,8485857	-0,069867807	0,231471909	-0,301841409	0,762772962	0,99916616	0.000362283
ENSG00000087085	ACHE	0,099478041	-0,025367562	0,099417916	-0,255160871	0,798598851	0,99916616	0.000362283
ENSG00000087086	FTL	45571,75983	0,173147793	0,230032356	0,752710601	0,451623838	0,99916616	0.000362283
ENSG00000087087	SRRT	2389,714304	0,090706084	0,230378455	0,393726421	0,693783033	0,99916616	0.000362283
ENSG00000087088	BAX	252,507852	0,46008895	0,297721394	1,545367445	0,12225741	0,99916616	0.000362283
ENSG00000087095	NLK	157,4799949	-0,180311247	0,217634034	-0,828506662	0,407383624	0,99916616	0.000362283
ENSG00000087111	PIGS	1412,760934	0,260956396	0,26274238	0,993202527	0,320611267	0,99916616	0.000362283
ENSG00000087116	ADAMTS2	226,2847296	0,095805036	0,234654431	0,408281385	0,683067104	0,99916616	0.000362283
ENSG00000087152	ATXN7L3	714,4381222	-0,238788641	0,148143259	-1,611876524	0,106988812	0,99916616	0.000362283
ENSG00000087157	PGS1	102,369689	-0,101457291	0,239974829	-0,422783052	0,672453554	0,99916616	0.000362283
ENSG00000087191	PSMC5	2688,578882	0,0948415	0,271135594	0,349793616	0,726493591	0,99916616	0.000362283
ENSG00000087206	UIMC1	214,6005369	0,38519813	0,252423891	1,525997117	0,127010583	0,99916616	0.000362283
ENSG00000087237	CETP	3,361559243	-0,226049375	0,252943156	-0,893676582	0,371494959	0,99916616	0.000362283
ENSG00000087245	MMP2	12,96367837	-0,134745004	0,299949575	-0,44922552	0,65326898	0,99916616	0.000362283
ENSG00000087250	MT3	11,66324945	0,082960739	0,252861984	0,328087038	0,742845854	0,99916616	0.000362283
ENSG00000087253	LPCAT2	264,7853791	0,155262327	0,170273598	0,911840292	0,361852797	0,99916616	0.000362283
ENSG00000087263	OGFOD1	642,7063708	0,059722029	0,230279469	0,259345869	0,795368391	0,99916616	0.000362283
ENSG00000087266	SH3BP2	202,984478	0,335215053	0,285611255	1,173675921	0,240524859	0,99916616	0.000362283
ENSG00000087269	NOP14	1615,349055	-0,133398181	0,136710199	-0,975773435	0,329176752	0,99916616	0.000362283
ENSG00000087274	ADD1	395,5750412	-0,120281828	0,263376471	-0,456691624	0,647892712	0,99916616	0.000362283
ENSG00000087299	L2HGDH	61,38394948	0,322908473	0,231611462	1,394181751	0,163262727	0,99916616	0.000362283
ENSG00000087301	TXNDC16	138,1359302	0,055087034	0,236100731	0,233320048	0,815512892	0,99916616	0.000362283
ENSG00000087302	RTRAF	990,6724578	-0,110758856	0,259073523	-0,427519009	0,669001343	0,99916616	0.000362283
ENSG00000087338	GMCL1	509,4799456	0,076480175	0,223640695	0,3419779	0,732367524	0,99916616	0.000362283
ENSG00000087365	SF3B2	3802,555768	0,096918736	0,2191832	0,442181407	0,65835794	0,99916616	0.000362283
ENSG00000087448	KLHL42	1015,760158	-0,211157268	0,150744059	-1,400766765	0,16128383	0,99916616	0.000362283
ENSG00000087460	GNAS	2231,769262	0,163136403	0,280381369	0,581837529	0,560676123	0,99916616	0.000362283
ENSG00000087470	DNM1L	969,6428881	0,02644824	0,229383726	0,115301292	0,908206314	0,99916616	0.000362283
ENSG00000087494	PTHLH	0,239451233	0,050516695	0,099541138	0,507495653	0,611807085	0,99916616	0.000362283
ENSG00000087495	PHACTR3	882,3105528	0,168637316	0,206847499	0,815273654	0,414915686	0,99916616	0.000362283
ENSG00000087502	ERGIC2	765,1884829	0,120413631	0,243033321	0,495461406	0,620274459	0,99916616	0.000362283
ENSG00000087510	TFAP2C	48,85590343	0,100210935	0,279707125	0,358270941	0,720140563	0,99916616	0.000362283
ENSG00000087586	AURKA	1721,358758	-0,163206531	0,223415295	-0,730507421	0,465080078	0,99916616	0.000362283
ENSG00000087842	PIR	458,3092299	-0,291583759	0,237662367	-1,226882331	0,21986682	0,99916616	0.000362283
ENSG00000087884	AAMDC	240,0134318	-0,090284301	0,21829141	-0,4135953	0,679170516	0,99916616	0.000362283
ENSG00000087903	RFX2	329,4336507	-0,03201052	0,176795905	-0,181059172	0,856321131	0,99916616	0.000362283
ENSG00000087995	METTL2A	165,7574861	0,123435141	0,173517883	0,711368411	0,476855969	0,99916616	0.000362283
ENSG00000088002	SULT2B1	12,00851916	0,244326458	0,300371208	0,813415041	0,415980139	0,99916616	0.000362283
ENSG00000088035	ALG6	112,9577152	-0,012525901	0,230301871	-0,054389057	0,956625198	0,99916616	0.000362283
ENSG00000088038	CNOT3	100,3253521	0,430374578	0,279922864	1,537475615	0,124176882	0,99916616	0.000362283
ENSG00000088053	GP6	1,295092347	-0,016658095	0,211396404	-0,078800277	0,937191484	0,99916616	0.000362283
ENSG00000088179	PTPN4	20,70952672	0,434940802	0,296315131	1,467831902	0,142149889	0,99916616	0.000362283
ENSG00000088205	DDX18	2871,17533	-0,019313521	0,122524881	-0,157629383	0,874748849	0,99916616	0.000362283
ENSG00000088247	KHSRP	11399,39487	-0,204322739	0,212758091	-0,960352384	0,336877894	0,99916616	0.000362283
ENSG00000088256	GNA11	273,1204676	0,176785713	0,286710478	0,616600112	0,537498521	0,99916616	0.000362283
ENSG00000088280	ASAP3	0,463283999	0,030447676	0,100227896	0,303784445	0,761292118	0,99916616	0.000362283
ENSG00000088298	EDEM2	94,37984273	0,061641553	0,281769516	0,218765868	0,826832436	0,99916616	0.000362283
ENSG00000088325	TPX2	1981,936687	0,193449418	0,270450358	0,715286236	0,474432192	0,99916616	0.000362283
ENSG00000088340	FER1L4	0,813540814	-0,037699666	0,10764601	-0,350218891	0,72617443	0,99916616	0.000362283
ENSG00000088356	PDRG1	301,6796946	-0,106233946	0,230333874	-0,461217206	0,644642778	0,99916616	0.000362283
ENSG00000088367	EPB41L1	22,91747717	0,065466768	0,278296442	0,235241125	0,814021589	0,99916616	0.000362283
ENSG00000088387	DOCK9	1,927060617	0,052895746	0,190471672	0,277709257	0,781235554	0,99916616	0.000362283
ENSG00000088448	ANKRD10	148,8430784	0,044042376	0,288925799	0,152434903	0,87884393	0,99916616	0.000362283
ENSG00000088451	TGDS	19,26340477	-0,155246238	0,299032581	-0,519161617	0,603648043	0,99916616	0.000362283
ENSG00000088538	DOCK3	0,143522395	-0,025367562	0,099417916	-0,255160871	0,798598851	0,99916616	0.000362283
ENSG00000088543	C3orf18	9,187105247	-0,407582293	0,293104594	-1,390569447	0,164356026	0,99916616	0.000362283
ENSG00000088682	COQ9	166,9855224	-0,168331079	0,200703171	-0,838706624	0,401633961	0,99916616	0.000362283
ENSG00000088727	KIF9	209,8232421	-0,216361287	0,294718322	-0,734129068	0,462870079	0,99916616	0.000362283
ENSG00000088766	CRLS1	148,9137249	0,014078174	0,280775943	0,050140245	0,960010629	0,99916616	0.000362283
ENSG00000088808	PPP1R13B	5,319957404	-0,269528862	0,28324545	-0,951573492	0,341313331	0,99916616	0.000362283
ENSG00000088812	ATRN	83,52593021	-0,052310611	0,284681339	-0,183751458	0,854208439	0,99916616	0.000362283
ENSG00000088826	SMOX	19,44672642	-0,267687523	0,282373636	-0,947990495	0,343134293	0,99916616	0.000362283
ENSG00000088827	SIGLEC1	164,2612975	0,062700996	0,233000512	0,269102396	0,787850887	0,99916616	0.000362283
ENSG00000088832	FKBP1A	1813,166206	-0,15399751	0,175862935	-0,875667805	0,381210652	0,99916616	0.000362283
ENSG00000088833	NSFL1C	333,0139038	0,075821989	0,198097747	0,382750386	0,701904851	0,99916616	0.000362283
ENSG00000088836	SLC4A11	39,44655519	-0,125744059	0,248901091	-0,505196899	0,613420548	0,99916616	0.000362283
ENSG00000088854	C20orf194	93,36944706	0,396246936	0,271925852	1,457187438	0,145064647	0,99916616	0.000362283
ENSG00000088876	ZNF343	11,60611534	-0,108908925	0,290187548	-0,375305301	0,707433424	0,99916616	0.000362283
ENSG00000088881	EBF4	0,106587201	0,015219632	0,099417916	0,153087419	0,878329337	0,99916616	0.000362283
ENSG00000088882	CPXM1	1,344607169	0,099623608	0,187162528	0,532283938	0,594529355	0,99916616	0.000362283
ENSG00000088888	MAVS	338,2290871	-0,060036895	0,17299064	-0,347052852	0,728551613	0,99916616	0.000362283
ENSG00000088899	LZTS3	0,913018855	-0,068785425	0,133582598	-0,514928039	0,606603307	0,99916616	0.000362283
ENSG00000088930	XRN2	4122,110521	0,228301407	0,255984414	0,891856671	0,372469762	0,99916616	0.000362283
ENSG00000088970	KIZ	98,21584086	-0,201573742	0,192551008	-1,046858924	0,295164649	0,99916616	0.000362283
ENSG00000088986	DYNLL1	3628,00164	-0,071194237	0,256322971	-0,277752073	0,781202684	0,99916616	0.000362283
ENSG00000088992	TESC	24,83333058	0,803866972	0,288650626	2,784913318	0,005354203	0,99916616	0.000362283
ENSG00000089006	SNX5	619,0538514	0,01039174	0,132961581	0,078155961	0,937703993	0,99916616	0.000362283
ENSG00000089009	RPL6	4782,314473	-0,066350309	0,300334409	-0,220921436	0,825153606	0,99916616	0.000362283
ENSG00000089012	SIRPG	0,106587201	0,015219632	0,099417916	0,153087419	0,878329337	0,99916616	0.000362283
ENSG00000089022	MAPKAPK5	460,1862346	0,124451102	0,272200385	0,457203988	0,647524432	0,99916616	0.000362283
ENSG00000089041	P2RX7	289,2340452	0,42976702	0,249416581	1,723089217	0,084872393	0,99916616	0.000362283
ENSG00000089048	ESF1	800,3437126	0,172826086	0,139136563	1,24213278	0,214187576	0,99916616	0.000362283
ENSG00000089050	RBBP9	18,13608309	-0,217394058	0,29043489	-0,748512199	0,45415127	0,99916616	0.000362283
ENSG00000089053	ANAPC5	1711,00503	0,195926152	0,226393182	0,865424262	0,386805969	0,99916616	0.000362283
ENSG00000089057	SLC23A2	111,1919173	-0,067520778	0,236502096	-0,285497588	0,775262952	0,99916616	0.000362283
ENSG00000089060	SLC8B1	127,2900953	0,030878883	0,246370391	0,125335201	0,900258186	0,99916616	0.000362283
ENSG00000089063	TMEM230	229,060945	-0,05918945	0,296154663	-0,199859931	0,841590129	0,99916616	0.000362283
ENSG00000089091	DZANK1	773,0515448	0,251294826	0,216047834	1,163144393	0,244770923	0,99916616	0.000362283
ENSG00000089094	KDM2B	819,0302149	0,120275926	0,233830742	0,514371742	0,606992112	0,99916616	0.000362283
ENSG00000089116	LHX5	0,187653233	-0,025367562	0,099417916	-0,255160871	0,798598851	0,99916616	0.000362283
ENSG00000089123	TASP1	15,5960708	-0,083629852	0,28899698	-0,289379676	0,772290846	0,99916616	0.000362283
ENSG00000089127	OAS1	417,587744	0,45873036	0,164065027	2,79602769	0,005173497	0,99916616	0.000362283
ENSG00000089154	GCN1	666,2862049	0,014646728	0,16503975	0,088746666	0,929283245	0,99916616	0.000362283
ENSG00000089157	RPLP0	18488,57094	-0,228291723	0,268575024	-0,850010992	0,395318975	0,99916616	0.000362283
ENSG00000089159	PXN	103,3416776	0,164192209	0,274475926	0,598202587	0,549704766	0,99916616	0.000362283
ENSG00000089163	SIRT4	2,861252993	0,065280254	0,252030524	0,259017251	0,79562193	0,99916616	0.000362283
ENSG00000089195	TRMT6	408,4389692	-0,016735132	0,259548262	-0,064477918	0,948589689	0,99916616	0.000362283
ENSG00000089199	CHGB	0,432079521	-0,032837168	0,116198117	-0,282596384	0,777486252	0,99916616	0.000362283
ENSG00000089220	PEBP1	8161,131045	-0,121429557	0,206747945	-0,587331387	0,556981165	0,99916616	0.000362283
ENSG00000089234	BRAP	205,5250299	0,429690172	0,289322368	1,485160565	0,137501295	0,99916616	0.000362283
ENSG00000089248	ERP29	4609,976463	0,123790291	0,244058094	0,507216497	0,612002921	0,99916616	0.000362283
ENSG00000089280	FUS	5179,246298	-0,166301006	0,247627391	-0,671577586	0,501852651	0,99916616	0.000362283
ENSG00000089289	IGBP1	672,9890307	0,059765589	0,161692282	0,369625491	0,711661555	0,99916616	0.000362283
ENSG00000089327	FXYD5	432,9208858	0,345615393	0,283174695	1,220502393	0,222274483	0,99916616	0.000362283
ENSG00000089335	ZNF302	54,69751513	-0,105223038	0,23721583	-0,443575112	0,657349803	0,99916616	0.000362283
ENSG00000089351	GRAMD1A	209,5156472	-0,410871387	0,216048397	-1,901756239	0,05720303	0,99916616	0.000362283
ENSG00000089356	FXYD3	1,243870384	0,014422866	0,202536217	0,071211293	0,943229594	0,99916616	0.000362283
ENSG00000089472	HEPH	0,243000436	-0,045661159	0,099417916	-0,459285016	0,646029506	0,99916616	0.000362283
ENSG00000089486	CDIP1	207,3359544	-0,027069682	0,153239412	-0,176649606	0,859783626	0,99916616	0.000362283
ENSG00000089558	KCNH4	0,961258984	0,066433607	0,175350083	0,378862706	0,70478982	0,99916616	0.000362283
ENSG00000089597	GANAB	3795,460193	-0,197017532	0,288613757	-0,682633892	0,494838213	0,99916616	0.000362283
ENSG00000089639	GMIP	168,133931	0,264410473	0,289919698	0,912012792	0,361761983	0,99916616	0.000362283
ENSG00000089682	RBM41	176,0517907	0,137691206	0,234000602	0,588422445	0,556248776	0,99916616	0.000362283
ENSG00000089685	BIRC5	1694,327122	-0,012604556	0,244174332	-0,051621134	0,95883058	0,99916616	0.000362283
ENSG00000089692	LAG3	2,424388363	0,235896215	0,195306519	1,20782561	0,227114348	0,99916616	0.000362283
ENSG00000089693	MLF2	508,974306	0,089626314	0,237003693	0,37816421	0,705308611	0,99916616	0.000362283
ENSG00000089723	OTUB2	31,57073816	0,109054606	0,30042647	0,362999327	0,716605387	0,99916616	0.000362283
ENSG00000089737	DDX24	2793,982899	0,192695877	0,168395666	1,144304252	0,252497481	0,99916616	0.000362283
ENSG00000089775	ZBTB25	40,20642818	0,30087363	0,290794439	1,034660882	0,300827311	0,99916616	0.000362283
ENSG00000089818	NECAP1	32,63610988	0,462070903	0,281373207	1,642199366	0,100548694	0,99916616	0.000362283
ENSG00000089820	ARHGAP4	1278,074909	0,214722934	0,287389984	0,747148285	0,454974057	0,99916616	0.000362283
ENSG00000089847	ANKRD24	2,021372153	-0,115747706	0,191006393	-0,605988649	0,544522291	0,99916616	0.000362283
ENSG00000089876	DHX32	9,297309736	0,285454628	0,297974029	0,957984928	0,338070359	0,99916616	0.000362283
ENSG00000089902	RCOR1	1011,331464	0,086060023	0,19484112	0,44169333	0,658711137	0,99916616	0.000362283
ENSG00000089916	GPATCH2L	680,7267778	0,143584975	0,212757664	0,67487569	0,499754747	0,99916616	0.000362283
ENSG00000090006	LTBP4	74,80035476	-0,23266734	0,297637326	-0,781714252	0,434382524	0,99916616	0.000362283
ENSG00000090013	BLVRB	358,5924364	0,119400362	0,256973199	0,464641301	0,64218835	0,99916616	0.000362283
ENSG00000090020	SLC9A1	127,1178183	-0,212063216	0,215302287	-0,984955705	0,324645829	0,99916616	0.000362283
ENSG00000090054	SPTLC1	53,33439546	0,168274008	0,275366941	0,611090085	0,541139943	0,99916616	0.000362283
ENSG00000090060	PAPOLA	2485,355423	0,170721208	0,170806167	0,999502598	0,317551281	0,99916616	0.000362283
ENSG00000090061	CCNK	461,360098	-0,075516011	0,1561588	-0,48358473	0,628680614	0,99916616	0.000362283
ENSG00000090097	PCBP4	394,1134517	-0,280317853	0,211746362	-1,323837871	0,185556896	0,99916616	0.000362283
ENSG00000090104	RGS1	0,541431941	0,075238658	0,100477417	0,748811627	0,453970751	0,99916616	0.000362283
ENSG00000090263	MRPS33	844,2492838	-0,229772634	0,206387157	-1,113308776	0,265575839	0,99916616	0.000362283
ENSG00000090266	NDUFB2	1747,303375	-0,096741296	0,137847451	-0,701799677	0,4828041	0,99916616	0.000362283
ENSG00000090273	NUDC	1149,8129	0,146184634	0,23486291	0,622425368	0,533662204	0,99916616	0.000362283
ENSG00000090316	MAEA	671,7425926	0,025497991	0,210420163	0,12117656	0,90355119	0,99916616	0.000362283
ENSG00000090339	ICAM1	162,6128082	0,094387935	0,241823521	0,39031743	0,696301836	0,99916616	0.000362283
ENSG00000090372	STRN4	120,9834912	0,419328953	0,290162643	1,445151409	0,148415361	0,99916616	0.000362283
ENSG00000090376	IRAK3	944,7673901	-0,080712276	0,195707073	-0,41241369	0,680036231	0,99916616	0.000362283
ENSG00000090382	LYZ	4939,534513	0,111770489	0,282368055	0,395832627	0,692228506	0,99916616	0.000362283
ENSG00000090432	MUL1	160,6607451	-0,05385256	0,21006298	-0,256363878	0,797669877	0,99916616	0.000362283
ENSG00000090447	TFAP4	100,0313788	-0,267289962	0,29201323	-0,915335111	0,360015732	0,99916616	0.000362283
ENSG00000090470	PDCD7	463,7569617	0,03750303	0,220832897	0,169825375	0,86514747	0,99916616	0.000362283
ENSG00000090487	SPG21	1330,482248	-0,214422841	0,298280244	-0,718863702	0,472224903	0,99916616	0.000362283
ENSG00000090520	DNAJB11	1498,948544	0,035030726	0,156442416	0,223920899	0,822818853	0,99916616	0.000362283
ENSG00000090530	P3H2	5,703700579	0,164890084	0,266603538	0,618484233	0,536256188	0,99916616	0.000362283
ENSG00000090554	FLT3LG	1,645251129	-0,176936352	0,209819802	-0,843277663	0,399073172	0,99916616	0.000362283
ENSG00000090565	RAB11FIP3	120,211563	-0,315361476	0,233837557	-1,348634838	0,177454285	0,99916616	0.000362283
ENSG00000090581	GNPTG	253,8943936	0,115814176	0,293021055	0,395241823	0,69266443	0,99916616	0.000362283
ENSG00000090612	ZNF268	270,5998355	0,263921231	0,261525449	1,009160798	0,312897524	0,99916616	0.000362283
ENSG00000090615	GOLGA3	756,9571887	-0,174516713	0,243036312	-0,718068469	0,472715071	0,99916616	0.000362283
ENSG00000090621	PABPC4	10573,46254	0,197166983	0,140261316	1,405711776	0,159809729	0,99916616	0.000362283
ENSG00000090659	CD209	184,4938943	0,224350478	0,255517679	0,878023312	0,379931068	0,99916616	0.000362283
ENSG00000090674	MCOLN1	18,7761905	0,274948924	0,299983927	0,916545519	0,359380844	0,99916616	0.000362283
ENSG00000090776	EFNB1	36,782867	0,565808986	0,255505755	2,214466701	0,026796691	0,99916616	0.000362283
ENSG00000090857	PDPR	561,4814279	-0,058829495	0,225313487	-0,261100638	0,7940149	0,99916616	0.000362283
ENSG00000090861	AARS	1687,441399	-0,121662474	0,207122815	-0,587392912	0,556939853	0,99916616	0.000362283
ENSG00000090863	GLG1	828,7091293	0,055410741	0,172430048	0,321351999	0,747943655	0,99916616	0.000362283
ENSG00000090889	KIF4A	611,5172651	0,277382174	0,194195461	1,428365897	0,15318657	0,99916616	0.000362283
ENSG00000090905	TNRC6A	720,9264655	0,105069035	0,180541267	0,581966865	0,560589	0,99916616	0.000362283
ENSG00000090924	PLEKHG2	230,6982431	-0,171990237	0,23869226	-0,720552217	0,471185062	0,99916616	0.000362283
ENSG00000090932	DLL3	19,42562044	0,074122154	0,285492049	0,259629486	0,795149589	0,99916616	0.000362283
ENSG00000090971	NAT14	172,4414748	-0,307949414	0,190375266	-1,61759151	0,10575066	0,99916616	0.000362283
ENSG00000090975	PITPNM2	25,26477042	-0,168721805	0,282027553	-0,59824582	0,549675922	0,99916616	0.000362283
ENSG00000090989	EXOC1	226,4148071	0,055475301	0,21583757	0,257023376	0,797160727	0,99916616	0.000362283
ENSG00000091009	RBM27	248,9475624	0,130425058	0,21755999	0,599490088	0,548846118	0,99916616	0.000362283
ENSG00000091039	OSBPL8	1030,85584	0,219614423	0,171503625	1,280523507	0,200361083	0,99916616	0.000362283
ENSG00000091073	DTX2	485,2408448	-0,235667262	0,159646011	-1,476186349	0,139893873	0,99916616	0.000362283
ENSG00000091106	NLRC4	35,10374267	-0,206034628	0,279152293	-0,738072487	0,460470402	0,99916616	0.000362283
ENSG00000091127	PUS7	61,53265712	-0,048340856	0,295798178	-0,163425131	0,870183717	0,99916616	0.000362283
ENSG00000091129	NRCAM	0,434401802	-0,076537718	0,100160464	-0,764150992	0,444777268	0,99916616	0.000362283
ENSG00000091136	LAMB1	11,07107688	-0,145153062	0,285031217	-0,50925321	0,61057475	0,99916616	0.000362283
ENSG00000091137	SLC26A4	0,787263983	-0,042349465	0,106323893	-0,398306187	0,6904045	0,99916616	0.000362283
ENSG00000091140	DLD	848,4408006	-0,206074821	0,236464337	-0,871483728	0,383490087	0,99916616	0.000362283
ENSG00000091157	WDR7	91,18420251	0,219660451	0,278506314	0,788709052	0,430282076	0,99916616	0.000362283
ENSG00000091164	TXNL1	765,2510254	-0,132990884	0,134136517	-0,991459202	0,321461404	0,99916616	0.000362283
ENSG00000091181	IL5RA	0,367712647	-0,012842033	0,110169063	-0,116566594	0,907203511	0,99916616	0.000362283
ENSG00000091262	ABCC6	20,72573309	0,427518422	0,294887227	1,44976921	0,147122888	0,99916616	0.000362283
ENSG00000091409	ITGA6	14,46988845	0,06104474	0,292446554	0,208738106	0,834652691	0,99916616	0.000362283
ENSG00000091428	RAPGEF4	0,402840885	-0,031363853	0,11371407	-0,275813297	0,78269147	0,99916616	0.000362283
ENSG00000091436	MAP3K20	1570,396688	0,133388711	0,183376583	0,727403187	0,466979003	0,99916616	0.000362283
ENSG00000091483	FH	924,8007884	-0,03010137	0,300577548	-0,100145105	0,920229127	0,99916616	0.000362283
ENSG00000091490	SEL1L3	403,06957	0,062558507	0,270072387	0,231636072	0,816820688	0,99916616	0.000362283
ENSG00000091513	TF	0,10860045	-0,025367562	0,099417916	-0,255160871	0,798598851	0,99916616	0.000362283
ENSG00000091527	CDV3	3314,621054	0,293837737	0,262285893	1,120295618	0,262587809	0,99916616	0.000362283
ENSG00000091536	MYO15A	4,097194721	0,351280262	0,20453243	1,717479529	0,085891592	0,99916616	0.000362283
ENSG00000091542	ALKBH5	361,6192404	0,135185777	0,187008324	0,722886413	0,469749672	0,99916616	0.000362283
ENSG00000091592	NLRP1	2,877028969	-0,07994784	0,231296981	-0,345650167	0,729605639	0,99916616	0.000362283
ENSG00000091640	SPAG7	1039,609295	-0,31024147	0,273008127	-1,136381809	0,255796806	0,99916616	0.000362283
ENSG00000091651	ORC6	475,1588709	0,139181622	0,197756959	0,703801385	0,481556471	0,99916616	0.000362283
ENSG00000091656	ZFHX4	6,349134947	0,123998817	0,23611541	0,525161899	0,599470649	0,99916616	0.000362283
ENSG00000091732	ZC3HC1	271,456217	-0,314216618	0,281845702	-1,114853324	0,264913281	0,99916616	0.000362283
ENSG00000091844	RGS17	2,181124546	0,244392228	0,215038615	1,136503916	0,255745727	0,99916616	0.000362283
ENSG00000091947	TMEM101	346,9233372	0,419345828	0,258325817	1,623321405	0,104520716	0,99916616	0.000362283
ENSG00000091986	CCDC80	8,325875544	0,269477202	0,28811256	0,935319176	0,349623836	0,99916616	0.000362283
ENSG00000092009	CMA1	5,832258978	-0,105620633	0,284222243	-0,371612834	0,710181133	0,99916616	0.000362283
ENSG00000092010	PSME1	2409,235232	0,180124408	0,156484185	1,15107101	0,249703023	0,99916616	0.000362283
ENSG00000092020	PPP2R3C	1291,50826	0,191321601	0,232403825	0,82322914	0,410377701	0,99916616	0.000362283
ENSG00000092036	HAUS4	275,9347712	-0,024094887	0,260297783	-0,092566622	0,926247862	0,99916616	0.000362283
ENSG00000092051	JPH4	0,27877316	-0,02653983	0,099562247	-0,266565197	0,789803955	0,99916616	0.000362283
ENSG00000092067	CEBPE	4,934230214	0,194346417	0,247512424	0,785198632	0,432337118	0,99916616	0.000362283
ENSG00000092068	SLC7A8	8,62140958	-0,260728417	0,281114238	-0,927482075	0,353676294	0,99916616	0.000362283
ENSG00000092094	OSGEP	220,674429	0,03036931	0,246660299	0,123122004	0,902010487	0,99916616	0.000362283
ENSG00000092096	SLC22A17	21,5349387	0,310979694	0,295764954	1,051441997	0,293055636	0,99916616	0.000362283
ENSG00000092140	G2E3	305,521073	0,020229139	0,219329039	0,092231921	0,926513777	0,99916616	0.000362283
ENSG00000092148	HECTD1	853,8719339	0,211312691	0,215796974	0,979219896	0,32747134	0,99916616	0.000362283
ENSG00000092199	HNRNPC	2967,712052	0,041744875	0,17420135	0,239635774	0,810612629	0,99916616	0.000362283
ENSG00000092200	RPGRIP1	0,486087357	-0,075605804	0,100093272	-0,755353505	0,450036903	0,99916616	0.000362283
ENSG00000092201	SUPT16H	4472,90713	0,131258873	0,209394651	0,626849219	0,530758077	0,99916616	0.000362283
ENSG00000092203	TOX4	669,9378188	-0,14693453	0,181255585	-0,810648289	0,417567678	0,99916616	0.000362283
ENSG00000092208	GEMIN2	24,32003088	0,017825116	0,29795711	0,059824435	0,952295464	0,99916616	0.000362283
ENSG00000092295	TGM1	5,092554305	-0,198544103	0,259927002	-0,763845625	0,444959244	0,99916616	0.000362283
ENSG00000092330	TINF2	184,5280574	-0,165379654	0,274534889	-0,602399406	0,546908306	0,99916616	0.000362283
ENSG00000092421	SEMA6A	38,27274812	-0,04733233	0,296002977	-0,159904912	0,872955979	0,99916616	0.000362283
ENSG00000092439	TRPM7	530,0495796	0,025514263	0,235398528	0,108387522	0,913688299	0,99916616	0.000362283
ENSG00000092445	TYRO3	113,1595052	-0,223042435	0,200902047	-1,110204889	0,266910747	0,99916616	0.000362283
ENSG00000092470	WDR76	565,6714849	0,046623248	0,170461218	0,27351235	0,7844594	0,99916616	0.000362283
ENSG00000092531	SNAP23	313,6004665	-0,032446784	0,200817909	-0,161573158	0,871641996	0,99916616	0.000362283
ENSG00000092607	TBX15	3,585279272	-0,217940826	0,264415525	-0,824236118	0,409805408	0,99916616	0.000362283
ENSG00000092621	PHGDH	698,00692	-0,248591857	0,221071654	-1,124485442	0,260807143	0,99916616	0.000362283
ENSG00000092758	COL9A3	91,49151561	-0,117589718	0,29835407	-0,394128084	0,693486478	0,99916616	0.000362283
ENSG00000092820	EZR	2480,384454	-0,05457684	0,174840309	-0,312152506	0,754924625	0,99916616	0.000362283
ENSG00000092841	MYL6	11402,12639	0,034870349	0,181831481	0,191772892	0,847920106	0,99916616	0.000362283
ENSG00000092847	AGO1	193,598833	0,017281759	0,187975849	0,091936061	0,92674884	0,99916616	0.000362283
ENSG00000092853	CLSPN	2558,312165	0,119103447	0,135062391	0,88184021	0,377863223	0,99916616	0.000362283
ENSG00000092871	RFFL	153,7528218	-0,132170482	0,290897162	-0,454354663	0,649573578	0,99916616	0.000362283
ENSG00000092929	UNC13D	218,9409	-0,147693722	0,202443943	-0,729553675	0,465663047	0,99916616	0.000362283
ENSG00000092931	MFSD11	132,4433794	0,104709614	0,241082748	0,434330597	0,664048388	0,99916616	0.000362283
ENSG00000092964	DPYSL2	1444,78203	0,254818547	0,217468769	1,17174778	0,241298334	0,99916616	0.000362283
ENSG00000092969	TGFB2	16,49078217	0,641168021	0,294569134	2,176630019	0,029508184	0,99916616	0.000362283
ENSG00000092978	GPATCH2	491,9489585	0,139434969	0,242858433	0,57414094	0,565872431	0,99916616	0.000362283
ENSG00000093000	NUP50	955,0214987	-0,267077072	0,206351216	-1,294283974	0,19556735	0,99916616	0.000362283
ENSG00000093009	CDC45	314,2111668	-0,043205525	0,287688695	-0,150181517	0,880621408	0,99916616	0.000362283
ENSG00000093010	COMT	2298,762867	0,028367858	0,296578041	0,095650567	0,923798103	0,99916616	0.000362283
ENSG00000093072	ADA2	44,13657334	0,336939369	0,297469726	1,132684572	0,257346739	0,99916616	0.000362283
ENSG00000093144	ECHDC1	1262,000015	-0,070354023	0,208262054	-0,337814892	0,735502687	0,99916616	0.000362283
ENSG00000093167	LRRFIP2	409,1761597	0,050320785	0,211362845	0,238077723	0,811820812	0,99916616	0.000362283
ENSG00000093183	SEC22C	362,4699751	0,099943065	0,194563405	0,51367864	0,607476688	0,99916616	0.000362283
ENSG00000093217	XYLB	93,51900317	-0,11669353	0,299888831	-0,389122627	0,697185436	0,99916616	0.000362283
ENSG00000094631	HDAC6	166,036102	0,26256175	0,263584608	0,996119435	0,319192118	0,99916616	0.000362283
ENSG00000094804	CDC6	700,0236815	-0,151791538	0,16539076	-0,917775202	0,358736567	0,99916616	0.000362283
ENSG00000094841	UPRT	52,90792467	-0,080095936	0,295260163	-0,271272409	0,786181526	0,99916616	0.000362283
ENSG00000094880	CDC23	281,7583707	-0,059144706	0,300419011	-0,196874046	0,843926104	0,99916616	0.000362283
ENSG00000094914	AAAS	194,1603515	0,256922504	0,267162426	0,961671548	0,336214619	0,99916616	0.000362283
ENSG00000094916	CBX5	2920,46843	0,198976735	0,233099191	0,85361401	0,393318893	0,99916616	0.000362283
ENSG00000094975	SUCO	414,9562687	-0,186545439	0,26808441	-0,695845906	0,486525337	0,99916616	0.000362283
ENSG00000095002	MSH2	511,3852466	-0,052156364	0,167134706	-0,312061841	0,754993526	0,99916616	0.000362283
ENSG00000095015	MAP3K1	321,3672792	0,029680173	0,235414719	0,126076113	0,899671676	0,99916616	0.000362283
ENSG00000095059	DHPS	380,8144598	0,031404093	0,193584986	0,162223807	0,871129613	0,99916616	0.000362283
ENSG00000095066	HOOK2	47,50211151	-0,012810333	0,260868773	-0,049106425	0,960834483	0,99916616	0.000362283
ENSG00000095139	ARCN1	570,1315827	0,174229194	0,199144812	0,874886935	0,381635429	0,99916616	0.000362283
ENSG00000095261	PSMD5	89,76363842	-0,062077701	0,300291034	-0,206725124	0,836224535	0,99916616	0.000362283
ENSG00000095303	PTGS1	112,8119784	-0,095302722	0,192081686	-0,496157254	0,619783467	0,99916616	0.000362283
ENSG00000095319	NUP188	461,0963973	-0,163818167	0,300258043	-0,545591269	0,585346928	0,99916616	0.000362283
ENSG00000095321	CRAT	178,419093	0,088506692	0,259696208	0,340808564	0,733247703	0,99916616	0.000362283
ENSG00000095370	SH2D3C	54,01512411	-0,161636787	0,286536098	-0,564106191	0,572681865	0,99916616	0.000362283
ENSG00000095380	NANS	663,7888466	-0,145375208	0,269425817	-0,539574155	0,589490744	0,99916616	0.000362283
ENSG00000095383	TBC1D2	22,07844944	-0,100385992	0,293188441	-0,342394097	0,73205433	0,99916616	0.000362283
ENSG00000095397	WHRN	4,253645601	-0,048874711	0,275022887	-0,17771143	0,858949608	0,99916616	0.000362283
ENSG00000095485	CWF19L1	206,3970073	0,015992351	0,217990595	0,073362575	0,941517598	0,99916616	0.000362283
ENSG00000095539	SEMA4G	0,307556533	-0,064437571	0,099579737	-0,647095212	0,517570324	0,99916616	0.000362283
ENSG00000095564	BTAF1	253,5059043	0,279653168	0,256466485	1,090408239	0,275533354	0,99916616	0.000362283
ENSG00000095574	IKZF5	70,53859858	-0,051190265	0,27167956	-0,188421481	0,850546262	0,99916616	0.000362283
ENSG00000095587	TLL2	9,119604675	0,506947191	0,256396744	1,977198236	0,048019227	0,99916616	0.000362283
ENSG00000095637	SORBS1	2,170745436	-0,172876101	0,196040361	-0,881839332	0,377863699	0,99916616	0.000362283
ENSG00000095739	BAMBI	7,625823811	-0,083677362	0,275934793	-0,303250493	0,761698971	0,99916616	0.000362283
ENSG00000095752	IL11	0,823300089	0,107074189	0,157703279	0,678959813	0,497163326	0,99916616	0.000362283
ENSG00000095787	WAC	2961,007382	0,116536111	0,166537037	0,699760924	0,484076622	0,99916616	0.000362283
ENSG00000095794	CREM	76,65844756	0,050997561	0,216443249	0,235616315	0,813730412	0,99916616	0.000362283
ENSG00000095906	NUBP2	496,5541132	0,36018599	0,287471287	1,252945969	0,210225371	0,99916616	0.000362283
ENSG00000095932	SMIM24	1,849616067	-0,217626904	0,181269288	-1,2005724	0,229917113	0,99916616	0.000362283
ENSG00000095951	HIVEP1	74,92101202	0,200206997	0,248458355	0,805796999	0,420359909	0,99916616	0.000362283
ENSG00000095970	TREM2	161,9795861	-0,384834933	0,245950392	-1,564685179	0,117656745	0,99916616	0.000362283
ENSG00000096060	FKBP5	871,505424	0,052004546	0,143012983	0,36363514	0,716130482	0,99916616	0.000362283
ENSG00000096063	SRPK1	1439,65566	0,311638171	0,219746859	1,418168948	0,156141445	0,99916616	0.000362283
ENSG00000096070	BRPF3	67,60617508	0,303779167	0,270896101	1,121386265	0,26212348	0,99916616	0.000362283
ENSG00000096080	MRPS18A	741,7513334	0,179763707	0,283800116	0,633416611	0,526461621	0,99916616	0.000362283
ENSG00000096092	TMEM14A	241,1153275	-0,134777155	0,29917892	-0,450490145	0,652357059	0,99916616	0.000362283
ENSG00000096093	EFHC1	17,20140495	-0,372186511	0,300540244	-1,23839159	0,215570897	0,99916616	0.000362283
ENSG00000096264	NCR2	0,213174403	0,035513229	0,099417916	0,357211564	0,720933429	0,99916616	0.000362283
ENSG00000096384	HSP90AB1	60625,57105	0,064028877	0,216745865	0,295409914	0,767680761	0,99916616	0.000362283
ENSG00000096433	ITPR3	38,76829576	-0,369198659	0,292468171	-1,262355003	0,206821073	0,99916616	0.000362283
ENSG00000096654	ZNF184	29,25192851	-0,048828664	0,289705021	-0,168546142	0,866153647	0,99916616	0.000362283
ENSG00000096696	DSP	0,159634155	0,035513229	0,099417916	0,357211564	0,720933429	0,99916616	0.000362283
ENSG00000096717	SIRT1	164,0056129	-0,199875937	0,285454509	-0,700202415	0,483800904	0,99916616	0.000362283
ENSG00000096746	HNRNPH3	931,8118431	0,111374862	0,252500778	0,441087202	0,659149868	0,99916616	0.000362283
ENSG00000096872	IFT74	219,9184435	0,05315094	0,20225086	0,262797102	0,792706969	0,99916616	0.000362283
ENSG00000096968	JAK2	392,7618915	0,018653279	0,156756296	0,118995406	0,905278996	0,99916616	0.000362283
ENSG00000096996	IL12RB1	78,36398351	-0,265552892	0,224294428	-1,183947787	0,236433732	0,99916616	0.000362283
ENSG00000097007	ABL1	170,1332219	0,150453525	0,240747937	0,624942117	0,532009049	0,99916616	0.000362283
ENSG00000097021	ACOT7	315,0858273	-0,084772074	0,197310521	-0,429637881	0,667459077	0,99916616	0.000362283
ENSG00000097033	SH3GLB1	732,2637624	0,009740798	0,167794129	0,058052077	0,953707147	0,99916616	0.000362283
ENSG00000097046	CDC7	158,0093815	0,185755733	0,24002714	0,773894703	0,438993062	0,99916616	0.000362283
ENSG00000097096	SYDE2	4,248127816	0,297381913	0,248561108	1,196413693	0,231535161	0,99916616	0.000362283
ENSG00000099139	PCSK5	7,265934435	0,350498371	0,237622337	1,475022828	0,140206406	0,99916616	0.000362283
ENSG00000099194	SCD	1662,82282	0,247907821	0,241925773	1,024726792	0,305492118	0,99916616	0.000362283
ENSG00000099203	TMED1	157,6219617	0,185395325	0,235705753	0,786554091	0,431542943	0,99916616	0.000362283
ENSG00000099219	ERMP1	233,7998398	-0,119626698	0,209367321	-0,571372349	0,567747268	0,99916616	0.000362283
ENSG00000099246	RAB18	598,647245	-0,03400685	0,206937542	-0,164333886	0,869468307	0,99916616	0.000362283
ENSG00000099250	NRP1	51,38936883	0,22306805	0,278387969	0,801284807	0,422966784	0,99916616	0.000362283
ENSG00000099251	HSD17B7P2	4,150365433	0,031835709	0,256801579	0,123970066	0,901338976	0,99916616	0.000362283
ENSG00000099256	PRTFDC1	15,04061731	-0,028395674	0,288024714	-0,09858763	0,921465692	0,99916616	0.000362283
ENSG00000099282	TSPAN15	1,516337864	-0,014002597	0,211550936	-0,066190192	0,947226405	0,99916616	0.000362283
ENSG00000099284	H2AFY2	16,89146766	0,251256208	0,285002543	0,881592864	0,377997015	0,99916616	0.000362283
ENSG00000099290	WASHC2A	116,8389181	-0,07161517	0,30053207	-0,238294603	0,811652607	0,99916616	0.000362283
ENSG00000099308	MAST3	21,76640305	-0,203927985	0,289382916	-0,704699463	0,480997286	0,99916616	0.000362283
ENSG00000099330	OCEL1	53,45392246	0,366316324	0,281762476	1,300089102	0,193570432	0,99916616	0.000362283
ENSG00000099331	MYO9B	345,3852404	0,194715237	0,225946969	0,861774061	0,388811862	0,99916616	0.000362283
ENSG00000099337	KCNK6	200,3659684	0,175073899	0,233660946	0,749264702	0,453697678	0,99916616	0.000362283
ENSG00000099338	CATSPERG	1,476542556	-0,086375388	0,162826184	-0,53047603	0,595781924	0,99916616	0.000362283
ENSG00000099341	PSMD8	2618,077491	0,174450788	0,254472911	0,685537757	0,493004643	0,99916616	0.000362283
ENSG00000099364	FBXL19	123,2405048	0,304862352	0,294171145	1,036343491	0,300041923	0,99916616	0.000362283
ENSG00000099365	STX1B	0,614271993	-0,075426073	0,125936729	-0,598920379	0,549225981	0,99916616	0.000362283
ENSG00000099377	HSD3B7	18,89904102	0,358676762	0,295369732	1,214331474	0,224621172	0,99916616	0.000362283
ENSG00000099381	SETD1A	227,1149085	0,171327638	0,264831484	0,646930779	0,517676745	0,99916616	0.000362283
ENSG00000099385	BCL7C	231,6140414	-0,059145585	0,147811953	-0,400140748	0,689052853	0,99916616	0.000362283
ENSG00000099399	MAGEB2	256,8425972	-0,074602132	0,199392682	-0,374146789	0,70829511	0,99916616	0.000362283
ENSG00000099622	CIRBP	1488,520605	0,332689421	0,289796149	1,148011879	0,25096366	0,99916616	0.000362283
ENSG00000099624	ATP5F1D	723,562671	-0,172734436	0,253444344	-0,681547804	0,49552493	0,99916616	0.000362283
ENSG00000099625	CBARP	14,74918316	-0,124735721	0,294306129	-0,423829844	0,671689911	0,99916616	0.000362283
ENSG00000099725	PRKY	46,90383134	0,208137166	0,289039833	0,720098555	0,471464317	0,99916616	0.000362283
ENSG00000099769	IGFALS	0,143522395	-0,025367562	0,099417916	-0,255160871	0,798598851	0,99916616	0.000362283
ENSG00000099783	HNRNPM	5625,640687	0,233504035	0,257274264	0,907607438	0,364085663	0,99916616	0.000362283
ENSG00000099785	MARCH2	84,50427939	-0,176186739	0,278834823	-0,631867773	0,527473283	0,99916616	0.000362283
ENSG00000099795	NDUFB7	1059,27248	-0,100763816	0,286536004	-0,351661969	0,725091785	0,99916616	0.000362283
ENSG00000099797	TECR	213,7576623	-0,072705609	0,292064301	-0,248936993	0,80340952	0,99916616	0.000362283
ENSG00000099800	TIMM13	2827,731517	0,205492167	0,280146555	0,733516665	0,463243368	0,99916616	0.000362283
ENSG00000099804	CDC34	500,2359498	-0,144046042	0,184549193	-0,780529245	0,43507942	0,99916616	0.000362283
ENSG00000099812	MISP	0,513454585	-0,077611205	0,100236757	-0,774278887	0,438765887	0,99916616	0.000362283
ENSG00000099814	CEP170B	233,3486419	-0,274817435	0,228070918	-1,204964831	0,228216879	0,99916616	0.000362283
ENSG00000099817	POLR2E	4305,340135	0,076224338	0,260933275	0,292121953	0,770193382	0,99916616	0.000362283
ENSG00000099821	POLRMT	168,2705453	0,256346745	0,270601487	0,947322013	0,343474717	0,99916616	0.000362283
ENSG00000099834	CDHR5	0,099478041	-0,025367562	0,099417916	-0,255160871	0,798598851	0,99916616	0.000362283
ENSG00000099840	IZUMO4	5,029623698	-0,159685197	0,260734957	-0,612442608	0,540244959	0,99916616	0.000362283
ENSG00000099849	RASSF7	229,6605475	0,197333951	0,286730996	0,688219808	0,491314372	0,99916616	0.000362283
ENSG00000099860	GADD45B	275,3827313	0,129935536	0,270522076	0,480313984	0,631004147	0,99916616	0.000362283
ENSG00000099864	PALM	98,89293871	0,106935549	0,291707577	0,366584751	0,713928785	0,99916616	0.000362283
ENSG00000099866	MADCAM1	1,295010569	-0,033182401	0,165362494	-0,200664611	0,840960834	0,99916616	0.000362283
ENSG00000099875	MKNK2	1326,251663	0,117562231	0,200807645	0,585446989	0,558247201	0,99916616	0.000362283
ENSG00000099889	ARVCF	3,380655246	0,216521166	0,232458888	0,931438535	0,351626765	0,99916616	0.000362283
ENSG00000099899	TRMT2A	324,6112533	0,019071938	0,254821262	0,074844376	0,940338534	0,99916616	0.000362283
ENSG00000099901	RANBP1	3199,839734	0,007597729	0,142479132	0,053325202	0,9574728	0,99916616	0.000362283
ENSG00000099904	ZDHHC8	43,48037336	-0,032259648	0,277508226	-0,116247537	0,907456363	0,99916616	0.000362283
ENSG00000099910	KLHL22	218,6969927	-0,453968058	0,293629961	-1,54605496	0,122091295	0,99916616	0.000362283
ENSG00000099917	MED15	409,1838495	0,01702314	0,220654657	0,077148338	0,93850554	0,99916616	0.000362283
ENSG00000099940	SNAP29	864,5592974	0,114780691	0,204331232	0,56173836	0,574294294	0,99916616	0.000362283
ENSG00000099942	CRKL	471,8398524	0,233935578	0,261300051	0,89527567	0,370639743	0,99916616	0.000362283
ENSG00000099949	LZTR1	164,7046255	0,110318909	0,230580883	0,478439095	0,632337713	0,99916616	0.000362283
ENSG00000099954	CECR2	8,071339104	0,09050533	0,269185346	0,336219378	0,736705441	0,99916616	0.000362283
ENSG00000099956	SMARCB1	356,069208	0,236809236	0,219572736	1,078500179	0,280810602	0,99916616	0.000362283
ENSG00000099957	P2RX6	0,106587201	0,015219632	0,099417916	0,153087419	0,878329337	0,99916616	0.000362283
ENSG00000099958	DERL3	41,66473481	-0,122670222	0,287188127	-0,427142386	0,669275622	0,99916616	0.000362283
ENSG00000099968	BCL2L13	499,1200414	-0,074203404	0,299562527	-0,247705894	0,804361971	0,99916616	0.000362283
ENSG00000099977	DDT	2114,323026	-0,254389642	0,254441181	-0,999797441	0,317408544	0,99916616	0.000362283
ENSG00000099985	OSM	8,915297663	0,147442049	0,268563469	0,549002622	0,58300365	0,99916616	0.000362283
ENSG00000099991	CABIN1	418,2178247	-0,043901898	0,239358836	-0,18341457	0,854472744	0,99916616	0.000362283
ENSG00000099992	TBC1D10A	10,57617448	-0,030597846	0,299076523	-0,102307748	0,918512405	0,99916616	0.000362283
ENSG00000099994	SUSD2	0,861393824	-0,114946337	0,115232008	-0,9975209	0,318511734	0,99916616	0.000362283
ENSG00000099995	SF3A1	1271,323995	-0,058859206	0,210588848	-0,279498208	0,779862513	0,99916616	0.000362283
ENSG00000099998	GGT5	1,173584168	0,079180494	0,140702283	0,562752021	0,573603755	0,99916616	0.000362283
ENSG00000099999	RNF215	3,401563553	0,064169358	0,254132626	0,252503421	0,80065197	0,99916616	0.000362283
ENSG00000100014	SPECC1L	177,0678079	-0,201289471	0,190006833	-1,05938017	0,289426677	0,99916616	0.000362283
ENSG00000100023	PPIL2	69,73022789	-0,368681672	0,300495093	-1,22691412	0,219854871	0,99916616	0.000362283
ENSG00000100024	UPB1	3,470467931	-0,048659785	0,252141497	-0,192986022	0,846969915	0,99916616	0.000362283
ENSG00000100027	YPEL1	2,600223669	0,12072894	0,171832131	0,702598165	0,482306207	0,99916616	0.000362283
ENSG00000100028	SNRPD3	1621,555679	-0,046919717	0,245520085	-0,191103377	0,848444602	0,99916616	0.000362283
ENSG00000100030	MAPK1	549,9021962	0,013787671	0,238648249	0,057774028	0,953928626	0,99916616	0.000362283
ENSG00000100031	GGT1	233,9263752	-0,125849834	0,261873062	-0,480575713	0,63081808	0,99916616	0.000362283
ENSG00000100033	PRODH	1,586886301	-0,045363238	0,167490014	-0,270841451	0,786512977	0,99916616	0.000362283
ENSG00000100034	PPM1F	240,8231715	-0,112680126	0,185854965	-0,60627988	0,544328917	0,99916616	0.000362283
ENSG00000100036	SLC35E4	36,20043263	0,047727539	0,298641937	0,159815262	0,873026601	0,99916616	0.000362283
ENSG00000100038	TOP3B	2,498911489	-0,357518105	0,248859975	-1,436623567	0,150824983	0,99916616	0.000362283
ENSG00000100055	CYTH4	465,3892399	-0,190744726	0,189594736	-1,006065515	0,314384056	0,99916616	0.000362283
ENSG00000100056	ESS2	192,3643996	0,280382061	0,273213306	1,026238672	0,304779097	0,99916616	0.000362283
ENSG00000100058	CRYBB2P1	101,9571213	-0,151331196	0,229008808	-0,660809501	0,508734489	0,99916616	0.000362283
ENSG00000100060	MFNG	21,6090901	0,278019866	0,29788203	0,933322048	0,350653715	0,99916616	0.000362283
ENSG00000100068	LRP5L	9,610057915	-0,265774791	0,291831877	-0,910711996	0,362447142	0,99916616	0.000362283
ENSG00000100075	SLC25A1	1117,292472	0,189969412	0,217724488	0,872522029	0,382923656	0,99916616	0.000362283
ENSG00000100077	GRK3	223,3006318	-0,010765813	0,158918501	-0,067744237	0,945989234	0,99916616	0.000362283
ENSG00000100079	LGALS2	18,27300932	-0,098656714	0,293185041	-0,336499823	0,736493985	0,99916616	0.000362283
ENSG00000100083	GGA1	515,110772	0,083397135	0,262437	0,317779637	0,750652098	0,99916616	0.000362283
ENSG00000100084	HIRA	61,76800708	0,292234361	0,296247564	0,986453211	0,323910764	0,99916616	0.000362283
ENSG00000100092	SH3BP1	820,9454519	-0,166135009	0,130256511	-1,27544495	0,202151797	0,99916616	0.000362283
ENSG00000100097	LGALS1	16278,68554	-0,05204855	0,196251158	-0,265213976	0,790844629	0,99916616	0.000362283
ENSG00000100099	HPS4	216,7631513	-0,239727705	0,275157374	-0,871238523	0,38362393	0,99916616	0.000362283
ENSG00000100100	PIK3IP1	6,392535446	-0,40613169	0,28082374	-1,446215658	0,148116723	0,99916616	0.000362283
ENSG00000100104	SRRD	313,3683129	0,216358734	0,238978599	0,905347738	0,365281193	0,99916616	0.000362283
ENSG00000100105	PATZ1	587,5917618	-0,119475383	0,19816785	-0,602899932	0,546575261	0,99916616	0.000362283
ENSG00000100106	TRIOBP	192,6648373	-0,218667964	0,229569729	-0,952512184	0,34083729	0,99916616	0.000362283
ENSG00000100109	TFIP11	308,8342935	-0,280069668	0,206643341	-1,355328781	0,175312829	0,99916616	0.000362283
ENSG00000100116	GCAT	191,904079	0,253659373	0,274573865	0,923829268	0,355575214	0,99916616	0.000362283
ENSG00000100122	CRYBB1	18,45476618	0,386143382	0,293172256	1,317121162	0,187798015	0,99916616	0.000362283
ENSG00000100124	ANKRD54	283,5739688	-0,134555326	0,145386138	-0,925503135	0,354704254	0,99916616	0.000362283
ENSG00000100129	EIF3L	2,423683091	0,190428367	0,237048123	0,803332101	0,421782808	0,99916616	0.000362283
ENSG00000100138	SNU13	3151,100604	0,117406488	0,231100756	0,508031606	0,611431178	0,99916616	0.000362283
ENSG00000100139	MICALL1	146,1496465	0,087859654	0,260750087	0,336949662	0,736154847	0,99916616	0.000362283
ENSG00000100147	CCDC134	18,66224028	0,182749215	0,291649109	0,626606458	0,530917234	0,99916616	0.000362283
ENSG00000100150	DEPDC5	50,69452707	-0,268020976	0,255689529	-1,048228207	0,294533477	0,99916616	0.000362283
ENSG00000100151	PICK1	28,56506391	0,537504211	0,30062146	1,787976852	0,073779743	0,99916616	0.000362283
ENSG00000100154	TTC28	43,75037914	0,225432745	0,297810554	0,756966945	0,449069666	0,99916616	0.000362283
ENSG00000100162	CENPM	397,4479261	-0,099946476	0,142679115	-0,700498289	0,483616173	0,99916616	0.000362283
ENSG00000100167	2003-09-01	127,0648501	-0,198668503	0,23762161	-0,836070854	0,403115044	0,99916616	0.000362283
ENSG00000100196	KDELR3	30,88151524	0,154535599	0,274938957	0,562072398	0,574066693	0,99916616	0.000362283
ENSG00000100201	DDX17	2731,4697	-0,193446907	0,262515204	-0,736897917	0,461184431	0,99916616	0.000362283
ENSG00000100206	DMC1	14,52140683	-0,162526003	0,290434494	-0,559596077	0,575754981	0,99916616	0.000362283
ENSG00000100207	TCF20	172,13994	0,209920802	0,241302021	0,869950448	0,384327484	0,99916616	0.000362283
ENSG00000100209	HSCB	67,92545258	-0,15618925	0,297604511	-0,524821512	0,599707275	0,99916616	0.000362283
ENSG00000100211	CBY1	111,8519905	-0,262610108	0,225705335	-1,163508645	0,244623193	0,99916616	0.000362283
ENSG00000100216	TOMM22	2239,558037	-0,161011014	0,285802143	-0,563365316	0,57318615	0,99916616	0.000362283
ENSG00000100218	RSPH14	0,644472558	0,008336716	0,126528651	0,06588797	0,947467018	0,99916616	0.000362283
ENSG00000100219	XBP1	825,9240747	0,019161989	0,173915336	0,110179982	0,912266637	0,99916616	0.000362283
ENSG00000100220	RTCB	744,6385846	0,035398952	0,204382668	0,173199382	0,86249471	0,99916616	0.000362283
ENSG00000100221	JOSD1	160,3137286	-0,03546586	0,210335946	-0,168615309	0,866099239	0,99916616	0.000362283
ENSG00000100225	FBXO7	732,6502026	-0,194535163	0,264827363	-0,7345735	0,462599282	0,99916616	0.000362283
ENSG00000100226	GTPBP1	337,3187133	0,120925111	0,206771232	0,584825604	0,558664987	0,99916616	0.000362283
ENSG00000100227	POLDIP3	638,1747525	-0,189562359	0,172622809	-1,098130424	0,272147542	0,99916616	0.000362283
ENSG00000100228	RAB36	9,224022272	0,193747803	0,275153284	0,704144977	0,481342493	0,99916616	0.000362283
ENSG00000100239	PPP6R2	106,1024245	-0,086683563	0,192161238	-0,451098069	0,651918869	0,99916616	0.000362283
ENSG00000100241	SBF1	806,6123396	-0,091073527	0,228566078	-0,398456009	0,690294079	0,99916616	0.000362283
ENSG00000100242	SUN2	1105,299275	-0,193482909	0,300263412	-0,644377239	0,519330841	0,99916616	0.000362283
ENSG00000100243	CYB5R3	1880,991244	-0,012872517	0,136319842	-0,094428783	0,924768552	0,99916616	0.000362283
ENSG00000100246	DNAL4	101,6725454	-0,403891704	0,280011877	-1,442409188	0,149186973	0,99916616	0.000362283
ENSG00000100263	RHBDD3	187,1819775	0,121078806	0,274519757	0,441056801	0,659171877	0,99916616	0.000362283
ENSG00000100266	PACSIN2	406,6115949	-0,13150058	0,172833747	-0,760850135	0,446746585	0,99916616	0.000362283
ENSG00000100271	TTLL1	52,62989186	-0,349922994	0,281168574	-1,244530954	0,213304214	0,99916616	0.000362283
ENSG00000100276	RASL10A	13,89206424	0,037776601	0,296174636	0,1275484	0,898506368	0,99916616	0.000362283
ENSG00000100280	AP1B1	1432,415175	-0,0997083	0,145310746	-0,686172924	0,49260407	0,99916616	0.000362283
ENSG00000100281	HMGXB4	940,6271713	0,299664698	0,257504161	1,163727597	0,244534422	0,99916616	0.000362283
ENSG00000100284	TOM1	76,59903549	-0,098911454	0,262109275	-0,37736724	0,705900709	0,99916616	0.000362283
ENSG00000100285	NEFH	331,5694969	0,141073169	0,216895966	0,650418594	0,51542187	0,99916616	0.000362283
ENSG00000100288	CHKB	88,7099304	-0,05490877	0,288220738	-0,190509436	0,84890995	0,99916616	0.000362283
ENSG00000100290	BIK	201,8939138	-0,23607828	0,212310257	-1,111949481	0,266159872	0,99916616	0.000362283
ENSG00000100292	HMOX1	416,202447	0,279668695	0,288208874	0,970368091	0,331863048	0,99916616	0.000362283
ENSG00000100294	MCAT	216,9391846	-0,182594951	0,241269327	-0,756809635	0,44916392	0,99916616	0.000362283
ENSG00000100296	THOC5	335,3053257	0,230622193	0,225871729	1,021031688	0,307239426	0,99916616	0.000362283
ENSG00000100297	MCM5	2612,702826	0,327007636	0,290184164	1,126896903	0,259786073	0,99916616	0.000362283
ENSG00000100298	APOBEC3H	1,796481781	0,207972002	0,172913391	1,202752435	0,229072136	0,99916616	0.000362283
ENSG00000100300	TSPO	3980,730241	-0,176154157	0,216277646	-0,814481572	0,415369125	0,99916616	0.000362283
ENSG00000100302	RASD2	1,616179684	-0,104109617	0,187654949	-0,554792813	0,579036384	0,99916616	0.000362283
ENSG00000100304	TTLL12	630,7828268	0,221248526	0,242037958	0,914106731	0,360660766	0,99916616	0.000362283
ENSG00000100307	CBX7	76,00891589	0,051964463	0,300622686	0,172856093	0,862764545	0,99916616	0.000362283
ENSG00000100311	PDGFB	0,106587201	0,015219632	0,099417916	0,153087419	0,878329337	0,99916616	0.000362283
ENSG00000100316	RPL3	4753,663165	-0,17899879	0,299250247	-0,598157534	0,549734824	0,99916616	0.000362283
ENSG00000100319	ZMAT5	111,0933776	-0,372421702	0,216693915	-1,718653259	0,085677528	0,99916616	0.000362283
ENSG00000100320	RBFOX2	128,4986469	-0,287342921	0,283253872	-1,014435983	0,310374762	0,99916616	0.000362283
ENSG00000100321	SYNGR1	86,07814767	-0,190290785	0,206286083	-0,922460603	0,356288371	0,99916616	0.000362283
ENSG00000100324	TAB1	164,483592	0,384796688	0,236661813	1,62593484	0,103963518	0,99916616	0.000362283
ENSG00000100325	ASCC2	456,3770164	-0,071019671	0,299036032	-0,237495364	0,812272515	0,99916616	0.000362283
ENSG00000100330	MTMR3	86,17151102	0,227348947	0,256252674	0,887206144	0,374967925	0,99916616	0.000362283
ENSG00000100335	MIEF1	1260,484191	-0,108783081	0,122031784	-0,891432361	0,372697263	0,99916616	0.000362283
ENSG00000100336	APOL4	0,106587201	0,015219632	0,099417916	0,153087419	0,878329337	0,99916616	0.000362283
ENSG00000100342	APOL1	423,4384357	0,454356379	0,272501789	1,667351911	0,09544445	0,99916616	0.000362283
ENSG00000100344	PNPLA3	83,46052639	0,144805457	0,241020301	0,60080191	0,547971932	0,99916616	0.000362283
ENSG00000100345	MYH9	2519,491574	0,125789867	0,191436592	0,657083716	0,511127089	0,99916616	0.000362283
ENSG00000100346	CACNA1I	0,10860045	-0,025367562	0,099417916	-0,255160871	0,798598851	0,99916616	0.000362283
ENSG00000100347	SAMM50	827,3835043	0,080117178	0,186164169	0,430357668	0,666935484	0,99916616	0.000362283
ENSG00000100348	TXN2	1665,415651	0,173289169	0,255908742	0,677152206	0,498309388	0,99916616	0.000362283
ENSG00000100350	FOXRED2	748,9230334	-0,028273324	0,216695108	-0,130475139	0,896190522	0,99916616	0.000362283
ENSG00000100353	EIF3D	4459,94382	-0,263161536	0,215246225	-1,222606976	0,221478177	0,99916616	0.000362283
ENSG00000100354	TNRC6B	644,4170515	0,281900379	0,248737253	1,133325936	0,257077404	0,99916616	0.000362283
ENSG00000100360	IFT27	176,2698164	-0,035755379	0,202195672	-0,176835531	0,859637579	0,99916616	0.000362283
ENSG00000100364	KIAA0930	3417,776599	-0,133376462	0,133259814	-1,000875346	0,316887077	0,99916616	0.000362283
ENSG00000100365	NCF4	1318,346356	-0,193464663	0,130035157	-1,487787363	0,136806979	0,99916616	0.000362283
ENSG00000100368	CSF2RB	37,30595331	-0,29062456	0,295694331	-0,98285469	0,32567896	0,99916616	0.000362283
ENSG00000100372	SLC25A17	144,3751342	-0,287664353	0,254749379	-1,129205317	0,258811231	0,99916616	0.000362283
ENSG00000100373	UPK3A	65,53130657	-0,015072023	0,288362367	-0,052267649	0,95831543	0,99916616	0.000362283
ENSG00000100376	FAM118A	103,5638865	-0,033228787	0,238247755	-0,139471565	0,889077524	0,99916616	0.000362283
ENSG00000100379	KCTD17	144,5002893	-0,489982353	0,180676456	-2,711932505	0,006689221	0,99916616	0.000362283
ENSG00000100380	ST13	2037,652023	0,131662417	0,193230879	0,681373588	0,495635131	0,99916616	0.000362283
ENSG00000100385	IL2RB	7,896882905	0,581210056	0,29546582	1,967097431	0,049171979	0,99916616	0.000362283
ENSG00000100387	RBX1	1558,044537	0,027763781	0,196079647	0,141594404	0,887400388	0,99916616	0.000362283
ENSG00000100393	EP300	1291,287261	-0,10731684	0,14744606	-0,727837962	0,466712783	0,99916616	0.000362283
ENSG00000100395	L3MBTL2	448,7211579	0,167216728	0,257901276	0,648374956	0,516742465	0,99916616	0.000362283
ENSG00000100399	CHADL	2,459480506	0,08374067	0,236130413	0,354637375	0,722861273	0,99916616	0.000362283
ENSG00000100403	ZC3H7B	292,2032338	0,260448133	0,263339076	0,989021976	0,32265239	0,99916616	0.000362283
ENSG00000100410	PHF5A	673,1208257	0,041420555	0,203135466	0,203906072	0,8384269	0,99916616	0.000362283
ENSG00000100412	ACO2	1072,144038	-0,156836204	0,269659292	-0,58160875	0,560830248	0,99916616	0.000362283
ENSG00000100413	POLR3H	545,0073534	-0,128611158	0,25740736	-0,49964056	0,617328193	0,99916616	0.000362283
ENSG00000100416	TRMU	188,9716549	-0,169899059	0,177165443	-0,958985323	0,337566139	0,99916616	0.000362283
ENSG00000100417	PMM1	344,8773469	0,214296081	0,289954493	0,73906798	0,459865719	0,99916616	0.000362283
ENSG00000100418	DESI1	444,8745119	0,058297846	0,164650334	0,354070623	0,723285957	0,99916616	0.000362283
ENSG00000100422	CERK	318,8508895	-0,123360907	0,180461229	-0,683586757	0,494236149	0,99916616	0.000362283
ENSG00000100425	BRD1	98,18448155	0,183501358	0,220397306	0,832593472	0,405074042	0,99916616	0.000362283
ENSG00000100426	ZBED4	326,1267644	0,011032488	0,158524262	0,069594947	0,944516059	0,99916616	0.000362283
ENSG00000100427	MLC1	2594,725165	-0,168229329	0,211797187	-0,794294444	0,427024038	0,99916616	0.000362283
ENSG00000100433	KCNK10	468,253282	0,227357067	0,234726981	0,968602186	0,332743712	0,99916616	0.000362283
ENSG00000100439	ABHD4	1,58747842	0,093573669	0,179680402	0,52077838	0,602521166	0,99916616	0.000362283
ENSG00000100442	FKBP3	1191,77116	0,145749564	0,183853314	0,792749181	0,42792397	0,99916616	0.000362283
ENSG00000100445	SDR39U1	318,3883435	0,083268216	0,169040478	0,492593354	0,622299945	0,99916616	0.000362283
ENSG00000100448	CTSG	37531,82818	-0,073313552	0,173711041	-0,422043134	0,672993534	0,99916616	0.000362283
ENSG00000100450	GZMH	2,237631178	-0,47480868	0,22210739	-2,137743727	0,032537548	0,99916616	0.000362283
ENSG00000100461	RBM23	234,5206478	0,036175855	0,283333927	0,127679222	0,898402834	0,99916616	0.000362283
ENSG00000100462	PRMT5	694,1659863	-0,133894965	0,202144118	-0,662373785	0,5077317	0,99916616	0.000362283
ENSG00000100473	COCH	163,4447234	0,054318203	0,206059078	0,263604999	0,792084306	0,99916616	0.000362283
ENSG00000100478	AP4S1	104,0806778	0,219554091	0,233799568	0,939069704	0,347694958	0,99916616	0.000362283
ENSG00000100479	POLE2	111,0879927	0,086581219	0,229762878	0,37682858	0,706301	0,99916616	0.000362283
ENSG00000100483	VCPKMT	55,66202637	0,156426884	0,272277791	0,574512095	0,565621318	0,99916616	0.000362283
ENSG00000100485	SOS2	134,3678078	-0,06633378	0,187491623	-0,353795966	0,723491797	0,99916616	0.000362283
ENSG00000100490	CDKL1	19,61060272	0,487207423	0,30018349	1,623032042	0,104582555	0,99916616	0.000362283
ENSG00000100503	NIN	1381,703461	0,134141671	0,240355233	0,558097568	0,576777761	0,99916616	0.000362283
ENSG00000100504	PYGL	693,4397956	0,121234321	0,233929172	0,518252255	0,60428228	0,99916616	0.000362283
ENSG00000100505	TRIM9	1,950263419	0,050106355	0,225015563	0,22267951	0,823784949	0,99916616	0.000362283
ENSG00000100522	GNPNAT1	182,45853	-0,340402144	0,251116338	-1,355555542	0,175240625	0,99916616	0.000362283
ENSG00000100523	DDHD1	180,9202837	0,059804008	0,25257221	0,236779844	0,812827589	0,99916616	0.000362283
ENSG00000100526	CDKN3	814,2010056	-0,086742493	0,227473215	-0,38133058	0,702957965	0,99916616	0.000362283
ENSG00000100528	CNIH1	594,8170651	-0,093050994	0,287433343	-0,323730688	0,746141935	0,99916616	0.000362283
ENSG00000100532	CGRRF1	27,8318416	-0,159180865	0,290798142	-0,547392992	0,584108769	0,99916616	0.000362283
ENSG00000100554	ATP6V1D	314,844133	-0,10140222	0,265248734	-0,382291062	0,702245484	0,99916616	0.000362283
ENSG00000100564	PIGH	73,46257461	-0,307430491	0,273171684	-1,12541127	0,260414798	0,99916616	0.000362283
ENSG00000100567	PSMA3	1467,783321	0,062217693	0,273984631	0,227084611	0,82035795	0,99916616	0.000362283
ENSG00000100568	VTI1B	1170,900396	-0,162093385	0,147714422	-1,097342985	0,272491487	0,99916616	0.000362283
ENSG00000100575	TIMM9	313,0064666	-0,127062132	0,221769422	-0,572947033	0,566680558	0,99916616	0.000362283
ENSG00000100578	KIAA0586	193,22274	-0,071108416	0,201036335	-0,353709271	0,723556774	0,99916616	0.000362283
ENSG00000100580	TMED8	954,6214323	0,162657809	0,242856898	0,669768123	0,503005617	0,99916616	0.000362283
ENSG00000100583	SAMD15	11,73066922	0,023725434	0,291232744	0,081465545	0,935071725	0,99916616	0.000362283
ENSG00000100591	AHSA1	1944,97072	-0,171898484	0,1917335	-0,896549034	0,369959604	0,99916616	0.000362283
ENSG00000100592	DAAM1	319,5035803	0,168033833	0,271150006	0,61970802	0,535450035	0,99916616	0.000362283
ENSG00000100596	SPTLC2	336,1824164	-0,119026399	0,221416818	-0,537567111	0,590875941	0,99916616	0.000362283
ENSG00000100599	RIN3	12,41359087	-0,436801454	0,297556236	-1,467962695	0,142114356	0,99916616	0.000362283
ENSG00000100600	LGMN	3,568899536	-0,02840752	0,233173245	-0,121830099	0,903033576	0,99916616	0.000362283
ENSG00000100601	ALKBH1	29,02355748	-0,040933658	0,299632395	-0,136612926	0,891336759	0,99916616	0.000362283
ENSG00000100603	SNW1	1643,839927	0,13705052	0,170504479	0,803794249	0,421515812	0,99916616	0.000362283
ENSG00000100605	ITPK1	327,3261884	-0,412983008	0,185550196	-2,225721214	0,026032861	0,99916616	0.000362283
ENSG00000100612	DHRS7	103,7109829	0,053196862	0,29081149	0,182925585	0,854856407	0,99916616	0.000362283
ENSG00000100614	PPM1A	238,0466551	-0,079722567	0,186874283	-0,426610688	0,669662911	0,99916616	0.000362283
ENSG00000100625	SIX4	6,162053716	0,379647595	0,26512057	1,431980911	0,152149285	0,99916616	0.000362283
ENSG00000100629	CEP128	125,6298998	-0,253494327	0,275919098	-0,918727008	0,35823838	0,99916616	0.000362283
ENSG00000100632	ERH	3966,534793	-0,224930991	0,257307833	-0,87417079	0,382025251	0,99916616	0.000362283
ENSG00000100644	HIF1A	296,3868276	0,056034719	0,241641433	0,231892017	0,816621885	0,99916616	0.000362283
ENSG00000100650	SRSF5	1649,111318	0,106915607	0,211912717	0,504526617	0,613891362	0,99916616	0.000362283
ENSG00000100664	EIF5	1712,242725	-0,081740978	0,233305153	-0,350360791	0,726067948	0,99916616	0.000362283
ENSG00000100697	DICER1	466,7713642	0,166260552	0,209196663	0,79475719	0,426754758	0,99916616	0.000362283
ENSG00000100711	ZFYVE21	214,1653333	-0,223191811	0,300022331	-0,743917328	0,456926491	0,99916616	0.000362283
ENSG00000100714	MTHFD1	1181,866318	-0,171775156	0,226889711	-0,757086585	0,448997991	0,99916616	0.000362283
ENSG00000100722	ZC3H14	303,5607275	0,082867	0,155015558	0,534572148	0,592945747	0,99916616	0.000362283
ENSG00000100731	PCNX1	167,9684796	0,028881706	0,225117718	0,128296012	0,897914721	0,99916616	0.000362283
ENSG00000100739	BDKRB1	0,213174403	0,035513229	0,099417916	0,357211564	0,720933429	0,99916616	0.000362283
ENSG00000100744	GSKIP	67,74863743	0,175387474	0,246701679	0,710929387	0,477127994	0,99916616	0.000362283
ENSG00000100749	VRK1	1046,743729	0,253675816	0,203586525	1,246034412	0,212751762	0,99916616	0.000362283
ENSG00000100767	PAPLN	13,45525353	-0,300165681	0,295485567	-1,015838724	0,309706192	0,99916616	0.000362283
ENSG00000100784	RPS6KA5	36,6197987	0,752613972	0,300321145	2,506030578	0,012209506	0,99916616	0.000362283
ENSG00000100796	PPP4R3A	798,9077434	0,097849812	0,193698702	0,505165039	0,613442924	0,99916616	0.000362283
ENSG00000100804	PSMB5	2207,748858	-0,082928883	0,156127227	-0,531162209	0,595306378	0,99916616	0.000362283
ENSG00000100811	YY1	2422,681432	0,196379371	0,145280719	1,351723565	0,176463764	0,99916616	0.000362283
ENSG00000100813	ACIN1	925,8312927	0,177178335	0,279907735	0,632988348	0,526741252	0,99916616	0.000362283
ENSG00000100814	CCNB1IP1	178,1122057	-0,123461077	0,285896628	-0,431838172	0,665859034	0,99916616	0.000362283
ENSG00000100815	TRIP11	663,2626157	0,048412621	0,222566425	0,217519875	0,82780322	0,99916616	0.000362283
ENSG00000100823	APEX1	804,5227427	0,180197403	0,188309977	0,956919045	0,338608118	0,99916616	0.000362283
ENSG00000100836	PABPN1	362,5470872	-0,020693904	0,208621963	-0,099193317	0,920984781	0,99916616	0.000362283
ENSG00000100852	ARHGAP5	1,124035534	-0,018399823	0,183690635	-0,100167451	0,920211387	0,99916616	0.000362283
ENSG00000100865	CINP	315,4556487	0,248161006	0,286954167	0,864810602	0,387142751	0,99916616	0.000362283
ENSG00000100883	SRP54	302,2098445	-0,104752218	0,20407773	-0,513295687	0,607744501	0,99916616	0.000362283
ENSG00000100888	CHD8	587,1854881	0,213116533	0,271029753	0,786321539	0,431679137	0,99916616	0.000362283
ENSG00000100889	PCK2	306,8969039	0,035440649	0,247334801	0,143290184	0,886061008	0,99916616	0.000362283
ENSG00000100890	KIAA0391	45,22735675	0,158797758	0,264981006	0,599279778	0,548986331	0,99916616	0.000362283
ENSG00000100897	DCAF11	852,96458	-0,354610739	0,286199386	-1,239033891	0,215332947	0,99916616	0.000362283
ENSG00000100902	PSMA6	36,76609128	-0,053901634	0,284407407	-0,189522609	0,849683237	0,99916616	0.000362283
ENSG00000100906	NFKBIA	6144,840342	-0,082718434	0,293452559	-0,28188009	0,778035457	0,99916616	0.000362283
ENSG00000100908	EMC9	76,08472488	-0,269357424	0,270200939	-0,996878193	0,318823638	0,99916616	0.000362283
ENSG00000100911	PSME2	4933,389539	0,259954893	0,273967456	0,948853184	0,342695288	0,99916616	0.000362283
ENSG00000100916	BRMS1L	41,01448376	0,37366013	0,284314115	1,314251067	0,188761728	0,99916616	0.000362283
ENSG00000100926	TM9SF1	92,68350745	0,171305786	0,274610595	0,623813464	0,532750096	0,99916616	0.000362283
ENSG00000100934	SEC23A	45,97068762	0,256087415	0,300602986	0,85191241	0,394262708	0,99916616	0.000362283
ENSG00000100938	GMPR2	293,7480505	-0,046409385	0,291138474	-0,159406568	0,873348564	0,99916616	0.000362283
ENSG00000100941	PNN	1664,113353	0,182250336	0,224602888	0,811433628	0,417116694	0,99916616	0.000362283
ENSG00000100949	RABGGTA	210,3488747	0,218182712	0,275986162	0,790556708	0,429202718	0,99916616	0.000362283
ENSG00000100968	NFATC4	4,953955885	-0,191602223	0,24670646	-0,776640478	0,437370913	0,99916616	0.000362283
ENSG00000100979	PLTP	87,95095599	-0,101817251	0,23231144	-0,438279111	0,661183966	0,99916616	0.000362283
ENSG00000100982	PCIF1	38,59319547	-0,182563071	0,297479284	-0,613700116	0,539413512	0,99916616	0.000362283
ENSG00000100983	GSS	332,0565106	0,172804653	0,274449407	0,629641194	0,528929365	0,99916616	0.000362283
ENSG00000100985	MMP9	529,7068476	-0,415646868	0,166976041	-2,489260525	0,012800912	0,99916616	0.000362283
ENSG00000100987	VSX1	0,217200901	-0,045661159	0,099417916	-0,459285016	0,646029506	0,99916616	0.000362283
ENSG00000100991	TRPC4AP	260,8441185	-0,211321778	0,300171819	-0,704002721	0,481431079	0,99916616	0.000362283
ENSG00000100997	ABHD12	561,4360162	0,316590705	0,279078659	1,13441388	0,256620979	0,99916616	0.000362283
ENSG00000101000	PROCR	78,12760004	0,29800632	0,291353577	1,022833917	0,306386379	0,99916616	0.000362283
ENSG00000101003	GINS1	405,9867129	0,163739001	0,247139943	0,662535561	0,507628052	0,99916616	0.000362283
ENSG00000101004	NINL	58,63998215	0,154750911	0,277845933	0,556966624	0,577550233	0,99916616	0.000362283
ENSG00000101019	UQCC1	171,5603517	0,094091457	0,266843221	0,352609508	0,724381209	0,99916616	0.000362283
ENSG00000101040	ZMYND8	291,2886866	0,18753377	0,162733323	1,152399315	0,249157022	0,99916616	0.000362283
ENSG00000101049	SGK2	0,384399479	0,064206881	0,099769635	0,643551331	0,519866419	0,99916616	0.000362283
ENSG00000101052	IFT52	78,78891567	0,266998178	0,273313557	0,976893283	0,328621988	0,99916616	0.000362283
ENSG00000101057	MYBL2	3230,071197	-0,045598129	0,222684103	-0,204765981	0,837754967	0,99916616	0.000362283
ENSG00000101079	NDRG3	212,6262707	-0,273481566	0,24210164	-1,129614677	0,258638624	0,99916616	0.000362283
ENSG00000101082	SLA2	19,84898202	0,175265424	0,299472585	0,585246973	0,558381665	0,99916616	0.000362283
ENSG00000101084	C20orf24	1588,983469	0,05209014	0,150210733	0,346780411	0,728756294	0,99916616	0.000362283
ENSG00000101096	NFATC2	616,8750569	-0,048902153	0,149005007	-0,328191338	0,742766997	0,99916616	0.000362283
ENSG00000101098	RIMS4	22,9242159	0,291107734	0,298559997	0,975039313	0,32954076	0,99916616	0.000362283
ENSG00000101104	PABPC1L	18,65291038	0,076264662	0,299834108	0,254356192	0,799220392	0,99916616	0.000362283
[truncated: 58,201 more rows]
